# Supplementary material for: N,N′-Bis[(E)-2-thienylmethyl­ene]-4,4′-oxydianiline
Source: Acta Crystallogr Sect E Struct Rep Online. 2009 Aug 26;65(Pt 9):o2251. doi: 10.1107/S1600536809033285 (PMC2970028; doi:10.1107/S1600536809033285)
Supplement: Supplementary file 2 [file e-65-o2251-Isup2.hkl]

# 
# h,k,l, Fc-squared, Fo-squared, sigma(Fo-squared) and status flag 
# 
data_I
_shelx_title ' 090621c in P2(1)/n' 
_shelx_refln_list_code          4 
_shelx_F_calc_maximum      318.98 
_exptl_crystal_F_000       808.00 
_reflns_d_resolution_high  0.8403 
 
loop_ 
 _symmetry_equiv_pos_as_xyz 
 'x, y, z' 
 '-x+1/2, y+1/2, -z+1/2' 
 '-x, -y, -z' 
 'x-1/2, -y-1/2, z-1/2' 
 
_cell_length_a     6.0897 
_cell_length_b    41.4779 
_cell_length_c     7.5300 
_cell_angle_alpha  90.000 
_cell_angle_beta   90.130 
_cell_angle_gamma  90.000 
 
_shelx_F_squared_multiplier     1.000 
 
loop_ 
 _refln_index_h 
 _refln_index_k 
 _refln_index_l 
 _refln_F_squared_calc 
 _refln_F_squared_meas 
 _refln_F_squared_sigma 
 _refln_observed_status 
   2   0   0    12369.72    12707.33    110.67 o 
   4   0   0      116.66      152.88     15.84 o 
   6   0   0      165.16      196.58     21.55 o 
   1   1   0       43.23       38.28      3.99 o 
   2   1   0      156.29      265.02     10.13 o 
   3   1   0        8.46        1.60      9.32 o 
   4   1   0      725.29      751.91     21.90 o 
   5   1   0        5.00        8.54      9.50 o 
   6   1   0        0.42        6.19      8.59 o 
   7   1   0        1.80        4.49      7.92 o 
   1   2   0       16.18       13.65      3.58 o 
   2   2   0       45.56       17.66      5.51 o 
   3   2   0       18.75       21.50     23.61 o 
   4   2   0      642.69      654.58     20.75 o 
   5   2   0       38.73       36.77      9.10 o 
   6   2   0        1.44       17.33      9.38 o 
   7   2   0        0.04        0.20      8.33 o 
   1   3   0       15.85       10.13      4.34 o 
   2   3   0       92.79      144.66     12.63 o 
   3   3   0        0.00       -2.05      5.59 o 
   4   3   0      219.32      242.23     13.39 o 
   5   3   0        3.89        5.52      8.62 o 
   6   3   0      396.84      350.64     19.35 o 
   7   3   0        0.11        2.46      8.36 o 
   0   4   0      818.38      814.10     12.73 o 
   1   4   0       21.53       24.04      3.51 o 
   2   4   0       71.00       56.61      5.33 o 
   3   4   0       70.11       64.02      9.22 o 
   4   4   0     1511.95     1456.47     78.14 o 
   5   4   0       94.48       87.46     11.45 o 
   6   4   0      109.40      126.34     13.83 o 
   7   4   0       17.92       16.59      8.96 o 
   1   5   0        1.77       -1.27      3.20 o 
   2   5   0       18.86       54.02     29.51 o 
   3   5   0       16.22       26.37      6.37 o 
   4   5   0       64.52       85.23     10.19 o 
   5   5   0        1.39        8.03      7.76 o 
   6   5   0      147.26      207.19     39.70 o 
   7   5   0        1.02        7.43      8.52 o 
   0   6   0     2525.40     2679.49     29.97 o 
   1   6   0        0.70       -0.56      3.30 o 
   2   6   0     2767.03     2810.87     25.56 o 
   3   6   0       64.76       57.85     12.93 o 
   4   6   0      315.56      301.20     14.99 o 
   5   6   0       85.71       96.41     11.37 o 
   6   6   0      291.07      270.85     17.37 o 
   7   6   0        4.95        1.08      7.83 o 
   1   7   0        7.53       -0.70      2.84 o 
   2   7   0      499.82      457.92     36.62 o 
   3   7   0       27.74       23.88      7.13 o 
   4   7   0       47.53       68.53      9.37 o 
   5   7   0        0.67        6.04      7.97 o 
   6   7   0        7.05       37.39     10.25 o 
   7   7   0        0.62       21.16      8.86 o 
   0   8   0    22633.08    20904.54    572.41 o 
   1   8   0        0.79        8.98      6.78 o 
   2   8   0     5645.27     4987.67    224.85 o 
   3   8   0        0.01        0.60      5.05 o 
   4   8   0      820.41      702.86     56.94 o 
   5   8   0       14.06       10.35      7.96 o 
   6   8   0      149.05      158.30     14.67 o 
   7   8   0        0.45        4.84      7.95 o 
   1   9   0        0.11        1.78      2.31 o 
   2   9   0       79.94      165.53     33.19 o 
   3   9   0       15.24        7.06      5.34 o 
   4   9   0       29.30       47.84     11.98 o 
   5   9   0        3.34        5.40      7.74 o 
   6   9   0        9.17       15.98      9.04 o 
   7   9   0        0.14        9.12     12.43 o 
   0  10   0     7739.23     6495.33    128.17 o 
   1  10   0        0.68        2.72      2.24 o 
   2  10   0     3391.01     2855.80    121.27 o 
   3  10   0       34.54       29.60      5.57 o 
   4  10   0      957.72      944.21     91.73 o 
   5  10   0       16.79        6.75      8.25 o 
   6  10   0       45.89       51.55     10.12 o 
   7  10   0        2.04        3.31     12.43 o 
   1  11   0        0.06       -1.99      2.24 o 
   2  11   0        0.12       42.80     26.40 o 
   3  11   0        2.93        5.35      4.89 o 
   4  11   0      163.74      197.25     12.50 o 
   5  11   0       26.54       16.09      8.80 o 
   6  11   0        6.02        9.31      7.96 o 
   7  11   0        0.69       -9.82     11.53 o 
   0  12   0     4993.49     4176.54    140.75 o 
   1  12   0        9.51        6.43      3.31 o 
   2  12   0     1169.12     1037.92     29.75 o 
   3  12   0       95.41       78.39      6.66 o 
   4  12   0        4.79       14.72      6.35 o 
   5  12   0       38.12       36.26      9.59 o 
   6  12   0       50.48       33.28     13.03 o 
   7  12   0        7.20       -5.11     11.83 o 
   1  13   0        0.95        1.55      3.12 o 
   2  13   0      694.69      690.04     14.06 o 
   3  13   0        0.35       -2.17      4.18 o 
   4  13   0      501.48      477.47     23.96 o 
   5  13   0        5.19        3.51      8.18 o 
   6  13   0       28.79       16.84     12.83 o 
   0  14   0       42.65       37.32      5.23 o 
   1  14   0       18.46       21.14      3.74 o 
   2  14   0      227.20      239.91     22.66 o 
   3  14   0       74.09       56.53      5.72 o 
   4  14   0       40.44       47.77      6.86 o 
   5  14   0        5.80       10.42      8.50 o 
   6  14   0      152.88      123.90     19.85 o 
   1  15   0        0.83        3.01      4.90 o 
   2  15   0      216.68      442.39     70.21 o 
   3  15   0        2.31        0.49      4.47 o 
   4  15   0       10.04       36.42      6.52 o 
   5  15   0        0.04       -4.22     10.57 o 
   6  15   0      355.11      347.74     52.43 o 
   0  16   0     1320.83      962.34     15.32 o 
   1  16   0       18.75       21.54      5.46 o 
   2  16   0    19533.81    19196.82    989.25 o 
   3  16   0       17.98       10.87      5.04 o 
   4  16   0      998.10     1030.47     51.93 o 
   5  16   0        5.73       11.96     15.09 o 
   6  16   0        4.05       44.63     27.12 o 
   1  17   0        3.47        2.52      4.91 o 
   2  17   0     1120.38     1391.69    169.83 o 
   3  17   0       14.63        9.94      6.34 o 
   4  17   0      341.48      314.46     17.53 o 
   5  17   0       20.50       19.28     15.34 o 
   6  17   0      633.01      589.81    129.82 o 
   0  18   0      981.56      741.42     16.29 o 
   1  18   0        1.73        5.09      4.84 o 
   2  18   0      625.30      452.70     18.35 o 
   3  18   0        6.27        2.81      5.11 o 
   4  18   0        0.49       32.66      9.81 o 
   5  18   0        5.03        7.86      9.68 o 
   6  18   0        2.37       42.20     11.74 o 
   1  19   0        3.78        3.49      5.82 o 
   2  19   0      429.31      445.38     22.62 o 
   3  19   0        5.77       13.86      6.21 o 
   4  19   0      708.19      689.54     48.38 o 
   5  19   0        0.64        9.05      7.73 o 
   6  19   0      198.05      172.22     58.94 o 
   0  20   0      205.90      241.46     18.55 o 
   1  20   0        5.48        4.95      5.00 o 
   2  20   0     2809.57     2678.02     21.07 o 
   3  20   0       44.17       34.09      6.85 o 
   4  20   0     2577.91     2358.29    287.15 o 
   5  20   0       13.68       18.88      8.04 o 
   6  20   0      346.54      426.60     96.04 o 
   1  21   0        0.33        5.43      4.92 o 
   2  21   0      336.53      366.39     16.40 o 
   3  21   0        6.25       13.51      6.32 o 
   4  21   0      703.20      717.06     79.25 o 
   5  21   0        0.46       -2.51      7.25 o 
   6  21   0        7.22       31.92     34.38 o 
   0  22   0        3.40       23.01      5.58 o 
   1  22   0       15.25       14.64      5.21 o 
   2  22   0       20.14       40.01     11.11 o 
   3  22   0       37.44       35.62      6.93 o 
   4  22   0      673.41      606.12     71.11 o 
   5  22   0        9.77        3.29      7.70 o 
   6  22   0       93.31       91.01     22.86 o 
   1  23   0        0.91        2.78      5.34 o 
   2  23   0       21.40       34.36      8.31 o 
   3  23   0        1.31        6.65      6.71 o 
   4  23   0      212.90      250.31     36.48 o 
   5  23   0        0.88       -8.71      7.32 o 
   6  23   0       24.19       36.89     13.12 o 
   0  24   0     1784.12     2228.61    175.53 o 
   1  24   0       12.08       12.40      5.92 o 
   2  24   0      793.17      841.21     67.12 o 
   3  24   0       24.47       31.97      7.64 o 
   4  24   0     1025.59      916.60     83.44 o 
   5  24   0        3.11       16.61     10.44 o 
   6  24   0       14.58       47.83     13.20 o 
   1  25   0        0.21        1.53      5.64 o 
   3  25   0        3.82       -2.51      9.36 o 
   4  25   0       31.95       60.74      9.06 o 
   5  25   0        2.58       -1.22      7.47 o 
   6  25   0        0.16       26.35     11.83 o 
   0  26   0      739.58      670.45     29.37 o 
   1  26   0        0.00        3.13      6.88 o 
   2  26   0     1062.41     1088.59     22.56 o 
   3  26   0        0.05        0.71      6.96 o 
   4  26   0      555.34      554.43     65.96 o 
   5  26   0        0.27       -1.29      7.90 o 
   6  26   0      116.69      183.52     64.51 o 
   1  27   0        0.01       -3.23      5.51 o 
   2  27   0      149.69      174.17     10.99 o 
   3  27   0        0.04       -6.70      6.53 o 
   4  27   0        0.01       37.25      8.83 o 
   5  27   0        1.66        1.84      8.88 o 
   6  27   0        8.50       17.98     12.24 o 
   0  28   0     3058.21     2569.82     57.94 o 
   1  28   0        8.40        8.86      8.01 o 
   2  28   0      925.69      797.38     45.31 o 
   3  28   0        2.57       -7.21      6.87 o 
   4  28   0       12.45       31.23      8.58 o 
   5  28   0        0.70        3.50      9.92 o 
   1  29   0        0.18       -6.82      7.87 o 
   2  29   0      611.19      547.89     17.09 o 
   3  29   0        0.02       -9.80      6.53 o 
   4  29   0       30.63       27.30      8.18 o 
   5  29   0        0.00       -6.57      7.23 o 
   0  30   0      772.74      729.89     35.09 o 
   1  30   0       14.11       11.37      6.94 o 
   2  30   0      119.80      140.53     10.10 o 
   3  30   0        4.88       -2.72      6.84 o 
   4  30   0       64.65       43.97      9.26 o 
   5  30   0        8.09       16.63      8.77 o 
   1  31   0        0.54       -5.54      9.92 o 
   2  31   0      108.23      111.53     10.13 o 
   3  31   0        6.89        7.49      7.48 o 
   4  31   0       42.88       33.84      9.05 o 
   5  31   0        1.85       -6.11      8.29 o 
   0  32   0     4830.32     4293.25     83.81 o 
   1  32   0        0.31        9.79     10.80 o 
   2  32   0       37.21       48.14      9.26 o 
   3  32   0        7.85       -3.59      6.77 o 
   4  32   0       56.29       65.37     10.30 o 
   5  32   0        6.05       -1.04      7.65 o 
   1  33   0        4.73        4.30     10.74 o 
   2  33   0      125.59      110.12     10.85 o 
   3  33   0        1.03       11.02      7.45 o 
   4  33   0       48.27       50.14     12.73 o 
   5  33   0        0.08       -2.77      8.52 o 
   0  34   0       55.70      141.45     24.56 o 
   1  34   0        0.17       33.28     21.00 o 
   2  34   0       80.44      107.45     13.37 o 
   3  34   0       13.33       15.88      8.19 o 
   4  34   0      448.86      507.77     20.52 o 
   5  34   0        5.98        6.84      8.19 o 
   1  35   0        0.27       19.14     10.65 o 
   2  35   0       22.90       24.39     12.73 o 
   3  35   0        4.45        8.39      7.91 o 
   4  35   0       63.16       89.39     10.97 o 
   5  35   0        0.22        3.50     13.20 o 
   0  36   0     1842.81     1718.32     57.84 o 
   1  36   0        5.98       -1.07     11.94 o 
   2  36   0      298.12      333.20     52.88 o 
   3  36   0        2.21       -1.66     17.84 o 
   4  36   0      234.27      299.23     16.66 o 
   1  37   0        3.34       30.06     19.30 o 
   2  37   0     1645.81     1338.58    142.25 o 
   3  37   0        1.83        4.14     10.09 o 
   4  37   0       17.57       61.12     10.41 o 
   0  38   0       80.59       74.28     18.95 o 
   1  38   0        1.81      -15.71     10.47 o 
   2  38   0       77.25      112.19     15.99 o 
   3  38   0        1.87       -7.28      9.80 o 
   4  38   0        8.27        2.47     10.56 o 
   1  39   0        2.39        2.03     12.01 o 
   2  39   0      160.45      127.86     15.35 o 
   3  39   0        0.01       -1.52      9.87 o 
   4  39   0        2.27       -3.15     15.04 o 
   0  40   0       30.55       78.69     20.05 o 
   1  40   0        0.36       -3.08     11.05 o 
   2  40   0      131.68      115.54     15.87 o 
   3  40   0        3.39        5.07     10.76 o 
   4  40   0        0.00       10.73     16.44 o 
   1  41   0        0.32        4.66     10.59 o 
   2  41   0        6.15       20.29     21.45 o 
   3  41   0        0.52        4.70     20.30 o 
   4  41   0        0.49       15.13     11.80 o 
   0  42   0       90.74      137.74     24.36 o 
   1  42   0        0.00       -5.77     11.09 o 
   2  42   0      118.68      182.96     22.51 o 
   3  42   0        1.64        2.41     17.09 o 
   1  43   0        1.15       -1.58     14.03 o 
   2  43   0       19.33       39.54     29.97 o 
   3  43   0        0.00        6.17     11.98 o 
   0  44   0      386.53      376.83     35.19 o 
   1  44   0        0.00      -11.41     12.23 o 
   2  44   0      131.77      150.73     18.25 o 
   3  44   0        0.01       -3.35     11.77 o 
   1  45   0        1.23        5.14     17.99 o 
   2  45   0        5.87       31.87     12.90 o 
   0  46   0      106.36       79.09     24.56 o 
   1  46   0        0.06       -2.98     11.89 o 
   2  46   0       29.99       67.52     29.52 o 
   1  47   0        0.02      -10.83     13.03 o 
   2  47   0        3.19       14.25     12.53 o 
   0  48   0        0.94      -10.02     17.34 o 
   1  48   0        0.46       -2.82     21.85 o 
  -7   0   1       93.92       61.65     16.44 o 
  -5   0   1      610.84      607.89     31.58 o 
  -3   0   1      215.74      297.23     17.84 o 
  -1   0   1     4651.09     4801.60     50.22 o 
   1   0   1     3830.17     3784.16     30.56 o 
   3   0   1      760.17      904.32     31.48 o 
   5   0   1     1034.80     1082.66     44.01 o 
   7   0   1       73.08       43.91     15.64 o 
  -7   1   1        1.71       22.39      9.35 o 
  -6   1   1        6.72       -0.61      7.72 o 
  -5   1   1      135.42      144.01     12.63 o 
  -4   1   1      119.64      109.38      9.79 o 
  -3   1   1     1577.16     1649.56     27.25 o 
  -2   1   1     1147.87     1205.82     19.10 o 
  -1   1   1     5645.21     5591.15    187.81 o 
   0   1   1        1.14        0.19      3.16 o 
   1   1   1     7109.47     7745.88    111.49 o 
   2   1   1      393.19      514.59     14.66 o 
   3   1   1      178.09      296.94     60.15 o 
   4   1   1        2.45        7.81     16.94 o 
   6   1   1        3.13        6.41      7.47 o 
   7   1   1       31.76       32.18     10.56 o 
  -7   2   1      143.15      144.62     30.47 o 
  -6   2   1        5.93        4.38      7.44 o 
  -5   2   1      510.60      430.54     18.98 o 
  -4   2   1       70.34       78.26      8.82 o 
  -3   2   1     2189.96     1987.29     68.02 o 
  -2   2   1       37.76       35.39      5.51 o 
  -1   2   1      887.68      845.89     39.10 o 
   0   2   1        0.75       -0.24      2.27 o 
   1   2   1    22894.82    23787.71    147.82 o 
   2   2   1     1588.29     1749.16     25.67 o 
   3   2   1     5497.78     5646.76     55.70 o 
   4   2   1      276.78      196.89     12.46 o 
   5   2   1      501.02      479.52     31.83 o 
   6   2   1       39.35       43.12     10.42 o 
   7   2   1      156.15      161.45     16.02 o 
  -7   3   1       78.93      101.44     13.06 o 
  -6   3   1        2.67       -2.51      7.29 o 
  -5   3   1      148.93      157.16     14.44 o 
  -4   3   1        2.27        2.60      6.83 o 
  -3   3   1     3002.09     3004.80     69.27 o 
  -2   3   1      610.28      599.15     20.05 o 
  -1   3   1    34384.68    31722.59    600.14 o 
   0   3   1        2.39        2.69      2.28 o 
   1   3   1     8017.04     9141.42    176.41 o 
   2   3   1      320.20      389.30     12.94 o 
   3   3   1      621.19      830.06     21.17 o 
   4   3   1       48.65       63.36      8.86 o 
   5   3   1       47.52       53.63     16.04 o 
   6   3   1        9.45       10.22      8.25 o 
   7   3   1        0.23       21.05      9.49 o 
  -7   4   1        0.51        9.32      9.07 o 
  -6   4   1        1.19       10.46      8.63 o 
  -5   4   1       74.89       84.71     11.27 o 
  -4   4   1        8.70       11.12      7.23 o 
  -3   4   1      175.70      190.15     23.16 o 
  -2   4   1        3.75       10.64      4.52 o 
  -1   4   1     9511.87     9475.45    109.56 o 
   0   4   1       17.81       11.14      2.07 o 
   1   4   1     8479.67     9125.07    293.83 o 
   2   4   1        0.35       12.56     11.07 o 
   3   4   1       39.74       42.95     10.78 o 
   4   4   1      204.47      168.59     12.52 o 
   5   4   1      114.19      113.78     18.85 o 
   6   4   1       50.02       62.78     11.09 o 
   7   4   1        7.70       23.30      9.51 o 
  -7   5   1        3.60       26.56     13.23 o 
  -6   5   1       23.69       10.82      8.26 o 
  -5   5   1      229.48      237.53     14.95 o 
  -4   5   1        0.56       -0.45      6.71 o 
  -3   5   1     2054.81     1952.19     59.25 o 
  -2   5   1      816.41      711.02     13.41 o 
  -1   5   1     9524.66     9201.16    198.89 o 
   0   5   1        2.72        4.83      2.21 o 
   1   5   1    12761.98    14165.24    313.77 o 
   2   5   1      609.16      628.77      9.89 o 
   3   5   1       96.91      169.42     22.66 o 
   4   5   1        3.60       21.57      7.17 o 
   5   5   1       89.81       62.83     10.56 o 
   6   5   1        0.19       15.16     13.13 o 
   7   5   1        8.16       13.88      9.34 o 
  -7   6   1       12.28       25.02     13.08 o 
  -6   6   1        0.49       20.27     23.16 o 
  -5   6   1      114.43      123.48     12.19 o 
  -4   6   1       38.75       38.05      7.51 o 
  -3   6   1      194.22      230.11     11.13 o 
  -2   6   1       92.92       87.17      5.60 o 
  -1   6   1      430.82      527.43     16.19 o 
   0   6   1       22.00       10.87      2.58 o 
   1   6   1     1213.18     1268.34     97.62 o 
   2   6   1     1877.64     1948.48     66.72 o 
   3   6   1     1520.80     1640.92     42.20 o 
   4   6   1      577.65      521.12     19.12 o 
   5   6   1       57.73       66.25     10.71 o 
   6   6   1       91.48       93.49     13.23 o 
   7   6   1       10.26       25.22     10.04 o 
  -7   7   1        0.34       -0.84      8.82 o 
  -6   7   1        4.31       -0.88      7.83 o 
  -5   7   1      267.42      322.15     18.95 o 
  -4   7   1       49.02       43.56      8.00 o 
  -3   7   1        0.71       55.34     26.21 o 
  -2   7   1      925.32      983.86     38.26 o 
  -1   7   1      103.94      102.48      7.53 o 
   0   7   1       50.80       59.45      3.20 o 
   1   7   1      299.71      294.13     36.38 o 
   2   7   1       73.36       81.78     15.25 o 
   3   7   1      533.03      592.52     21.34 o 
   4   7   1       47.25       66.91      9.21 o 
   5   7   1       17.63       46.75     10.98 o 
   6   7   1       10.68        9.38      9.25 o 
   7   7   1        4.17       13.87      8.86 o 
  -7   8   1       21.21       30.40     10.02 o 
  -6   8   1       14.40        8.13      8.04 o 
  -5   8   1     1356.15     1244.79     70.47 o 
  -4   8   1      155.72      140.68     10.77 o 
  -3   8   1     2831.46     2737.53    129.32 o 
  -2   8   1      178.15      205.88      7.97 o 
  -1   8   1      103.21       44.84      6.12 o 
   0   8   1     2100.40     1982.85     37.34 o 
   1   8   1      250.44      181.92     16.54 o 
   2   8   1      107.61      128.49      4.45 o 
   3   8   1     3691.63     3573.68     99.36 o 
   4   8   1        1.03        8.23      6.66 o 
   5   8   1     1123.93     1076.32     79.50 o 
   6   8   1        0.21       -2.32      8.50 o 
   7   8   1       18.50       22.96     13.43 o 
  -7   9   1        0.75       -0.70     11.53 o 
  -6   9   1       12.55        8.00      8.57 o 
  -5   9   1      159.47      203.00     14.53 o 
  -4   9   1      167.49      155.40     16.44 o 
  -3   9   1      140.36      220.43     17.98 o 
  -2   9   1      525.64      507.96     11.09 o 
  -1   9   1        1.20        5.14      4.47 o 
   0   9   1      269.75      254.55     17.38 o 
   1   9   1      135.18      191.45     10.46 o 
   2   9   1      163.41      203.92     10.43 o 
   3   9   1        0.02       75.61     25.12 o 
   4   9   1      118.58      118.43     10.59 o 
   5   9   1      386.68      416.76     20.47 o 
   6   9   1       18.99        9.51      8.36 o 
   7   9   1        1.63       11.23     12.83 o 
  -7  10   1       23.79       30.47     14.34 o 
  -6  10   1        0.63       -1.42      9.77 o 
  -5  10   1      370.76      391.82     41.75 o 
  -4  10   1        0.57       -0.42      6.96 o 
  -3  10   1     1208.31     1145.32     19.21 o 
  -2  10   1        8.42       24.28      5.75 o 
  -1  10   1     1261.08      920.27     54.68 o 
   0  10   1      509.28      354.80     18.67 o 
   1  10   1      686.95      500.53     16.51 o 
   2  10   1      270.12      264.59     11.25 o 
   3  10   1     2035.99     2142.50     79.76 o 
   4  10   1      162.21      130.62     16.44 o 
   5  10   1      873.11      876.05     65.86 o 
   6  10   1       27.89       57.23     10.42 o 
   7  10   1       31.91       23.76     14.13 o 
  -7  11   1       23.66       29.97     14.54 o 
  -6  11   1        7.98        5.00      8.40 o 
  -5  11   1      111.00      134.57     13.03 o 
  -4  11   1       79.05       68.65      9.29 o 
  -3  11   1     1324.83     1395.92     21.42 o 
  -2  11   1        5.70        9.74      4.35 o 
  -1  11   1      304.66      306.30     17.33 o 
   0  11   1       22.53       29.32      4.75 o 
   1  11   1      260.74      200.21     16.10 o 
   2  11   1      187.31      196.30      7.00 o 
   3  11   1       54.00      111.44     12.40 o 
   4  11   1       68.34       57.44     12.83 o 
   5  11   1      128.83      153.20     24.06 o 
   6  11   1       36.95       48.52     14.54 o 
   7  11   1        0.13        9.62     13.03 o 
  -6  12   1       30.91       28.05      9.10 o 
  -5  12   1      170.48      163.10     13.39 o 
  -4  12   1        0.40        6.10      6.41 o 
  -3  12   1      228.42      253.87      9.77 o 
  -2  12   1      144.11      139.26      6.29 o 
  -1  12   1     4783.56     4400.62     78.14 o 
   0  12   1      256.81      204.67      6.18 o 
   1  12   1     4468.88     4225.13    133.41 o 
   2  12   1      978.07      900.19     39.34 o 
   3  12   1      274.27      220.59      8.88 o 
   4  12   1       41.70       31.59      7.15 o 
   5  12   1        0.78       15.57      9.46 o 
   6  12   1        4.48       11.63     11.83 o 
  -6  13   1       18.92       18.55     11.63 o 
  -5  13   1      592.44      540.10     63.16 o 
  -4  13   1       39.99       31.53      9.62 o 
  -3  13   1     1728.13     1584.82     65.56 o 
  -2  13   1      137.63      157.22      6.87 o 
  -1  13   1        8.18      122.99     37.25 o 
   0  13   1        2.73       13.14      3.69 o 
   1  13   1     4274.97     4106.51    128.52 o 
   2  13   1       26.82       62.29      9.39 o 
   3  13   1       19.30       36.77      5.37 o 
   4  13   1        0.41       10.65      5.63 o 
   5  13   1      210.42      220.65     19.80 o 
   6  13   1        9.05       15.04     12.23 o 
  -6  14   1       39.82       29.37     12.73 o 
  -5  14   1      359.01      354.30     31.08 o 
  -4  14   1       86.51       75.34     13.99 o 
  -3  14   1      385.12      435.50     24.93 o 
  -2  14   1       78.58       87.41      7.05 o 
  -1  14   1     1587.31     1334.22     38.18 o 
   0  14   1      398.14      351.41      8.06 o 
   1  14   1      146.24      145.41      6.79 o 
   2  14   1      508.05      416.10     12.36 o 
   3  14   1      795.93      903.86     50.81 o 
   4  14   1      558.27      531.91     23.64 o 
   5  14   1      505.09      569.84    116.54 o 
   6  14   1      155.84      157.36     40.25 o 
  -6  15   1       17.06       21.84     10.58 o 
  -5  15   1       26.27       73.56      9.87 o 
  -4  15   1       12.13       14.45      5.92 o 
  -3  15   1      272.76      239.05     17.19 o 
  -2  15   1        1.82        8.41      4.19 o 
  -1  15   1     1193.50     1125.06     37.34 o 
   0  15   1       33.34       46.16      4.64 o 
   1  15   1       98.11      199.82     22.39 o 
   2  15   1      318.64      308.64      9.76 o 
   3  15   1        8.60       29.43      9.32 o 
   4  15   1        0.34       24.43     10.93 o 
   5  15   1      146.75      211.90     20.60 o 
   6  15   1       22.82       46.74     13.78 o 
  -6  16   1        0.09        1.63      9.17 o 
  -5  16   1     1151.59     1050.45    255.63 o 
  -4  16   1       64.14       36.52      6.74 o 
  -3  16   1      665.96      596.00     37.59 o 
  -2  16   1      220.55      219.53     11.33 o 
  -1  16   1     6468.33     6284.03    167.53 o 
   0  16   1        5.77        9.26      3.30 o 
   1  16   1     6507.02     6141.59     81.82 o 
   2  16   1        2.71       30.24      7.24 o 
   3  16   1      753.71      740.72     16.47 o 
   4  16   1        0.05        0.34      7.21 o 
   5  16   1     1304.61     1312.92    242.80 o 
   6  16   1        0.15        8.38     10.25 o 
  -6  17   1        0.00        1.32      9.32 o 
  -5  17   1      913.85      926.00    150.22 o 
  -4  17   1       17.12        9.36      5.63 o 
  -3  17   1      413.18      420.57     28.17 o 
  -2  17   1       21.54       27.49      4.75 o 
  -1  17   1     1851.10     2197.15     40.31 o 
   0  17   1       31.85       35.10      3.67 o 
   1  17   1      889.67     1224.10     52.65 o 
   2  17   1        1.36       -0.55      3.60 o 
   3  17   1       56.71      100.02      8.15 o 
   4  17   1       30.92       40.33     12.15 o 
   5  17   1        0.19      159.42     45.01 o 
   6  17   1        5.23        0.84     10.64 o 
  -6  18   1       16.55       26.12     10.61 o 
  -5  18   1      833.81      891.42    160.59 o 
  -4  18   1       21.93       34.25     12.33 o 
  -3  18   1     2665.39     2534.49    167.37 o 
  -2  18   1       15.59       27.53      4.52 o 
  -1  18   1     6718.17     6677.69     68.86 o 
   0  18   1        7.43       31.05      6.68 o 
   1  18   1     1082.32     1082.33     21.71 o 
   2  18   1       11.55       12.60      5.14 o 
   3  18   1     3874.75     4045.55    174.77 o 
   4  18   1       64.32       49.26      8.21 o 
   5  18   1     1937.27     1921.02    217.73 o 
   6  18   1       17.06       24.04     12.18 o 
  -6  19   1        9.88        5.71     10.07 o 
  -5  19   1      618.16      662.57    146.91 o 
  -4  19   1       62.10       56.98      9.77 o 
  -3  19   1      281.96      368.26     10.74 o 
  -2  19   1       16.62       10.14      4.89 o 
  -1  19   1      937.25     1210.15     76.13 o 
   0  19   1      162.95      174.43      6.55 o 
   1  19   1     6023.28     6279.89    122.07 o 
   2  19   1       33.12       39.94      4.05 o 
   3  19   1      242.45      244.23     20.55 o 
   4  19   1        0.68        9.87      8.29 o 
   5  19   1      184.16      224.11     21.59 o 
   6  19   1        2.08        1.96     10.98 o 
  -6  20   1       24.81       21.71     13.93 o 
  -5  20   1       24.18       52.18     10.32 o 
  -4  20   1       30.47       36.46      9.61 o 
  -3  20   1      107.88      148.96      7.88 o 
  -2  20   1      182.55      189.85     34.90 o 
  -1  20   1      493.13      522.73     24.23 o 
   0  20   1      820.49      793.19     21.56 o 
   1  20   1      201.87      402.17     57.45 o 
   2  20   1      506.25      455.67     14.50 o 
   3  20   1       21.15       22.20      6.92 o 
   4  20   1        0.14        9.65      8.50 o 
   5  20   1        1.48       13.75      8.67 o 
   6  20   1        0.63        7.35     11.63 o 
  -6  21   1        6.71        3.54      9.46 o 
  -5  21   1       41.62       45.76      9.98 o 
  -4  21   1      197.24      183.12     25.77 o 
  -3  21   1      823.96      786.78     20.21 o 
  -2  21   1       15.46       15.68      4.43 o 
  -1  21   1      167.94      247.03      6.49 o 
   0  21   1        8.51       63.27     11.10 o 
   1  21   1      558.44      596.47     33.34 o 
   2  21   1       25.04       34.42      6.55 o 
   3  21   1      310.44      312.39     13.02 o 
   4  21   1       33.29       46.02      8.89 o 
   5  21   1        2.66       -6.51      7.82 o 
   6  21   1        2.25        6.28     10.81 o 
  -6  22   1        3.44        9.02     19.05 o 
  -5  22   1        0.33       -6.09      8.45 o 
  -4  22   1        0.47       18.85      8.74 o 
  -3  22   1      155.47      162.04     11.15 o 
  -2  22   1       62.86       56.69      5.43 o 
  -1  22   1       52.03       55.38      4.24 o 
   0  22   1      708.58      675.18     14.66 o 
   1  22   1      312.87      352.37     12.01 o 
   2  22   1      224.13      187.58     10.07 o 
   3  22   1       49.19       49.87      8.27 o 
   4  22   1      458.24      454.33     37.17 o 
   5  22   1        0.01      -10.67      7.75 o 
   6  22   1      143.21      138.68     59.75 o 
  -6  23   1       17.78       30.46     14.74 o 
  -5  23   1       15.55       13.40      9.16 o 
  -4  23   1       22.01       22.82     15.54 o 
  -3  23   1      115.95       98.66      9.39 o 
  -2  23   1        6.75        8.47      5.80 o 
  -1  23   1      208.48      235.15     17.12 o 
   0  23   1      112.86      573.98    243.19 o 
   1  23   1      393.54      376.03     12.32 o 
   2  23   1       61.19       64.24      7.49 o 
   3  23   1      301.61      321.46     14.00 o 
   4  23   1        8.76       19.95      7.97 o 
   5  23   1        0.26        3.42      7.66 o 
   6  23   1        0.16       10.89     10.75 o 
  -6  24   1       16.47       20.19     15.04 o 
  -5  24   1        3.36       13.74      7.87 o 
  -4  24   1        4.97       -0.63      7.30 o 
  -3  24   1     1244.10     1131.14     48.64 o 
  -2  24   1        0.94       -4.80      6.28 o 
  -1  24   1     1402.89     1414.45     23.65 o 
   0  24   1      194.32      203.29     13.63 o 
   1  24   1     1134.75     1095.87     19.85 o 
   2  24   1       43.73       26.72      7.08 o 
   3  24   1      653.36      560.81     17.16 o 
   4  24   1        0.02       -8.14      7.20 o 
   5  24   1        0.37        9.72      8.33 o 
   6  24   1        0.81       22.61     17.34 o 
  -6  25   1        5.43        4.99     11.36 o 
  -5  25   1       66.53       69.71     12.47 o 
  -4  25   1        0.31       10.08     11.09 o 
  -3  25   1       69.94      121.23     14.00 o 
  -2  25   1        2.82       -3.12      8.36 o 
   0  25   1        1.96       14.60      3.96 o 
   1  25   1      134.50      200.20     10.34 o 
   2  25   1        1.88       -4.46      5.36 o 
   3  25   1      121.00      116.98     10.12 o 
   4  25   1        2.70        8.51      8.08 o 
   5  25   1        3.42        3.69      8.96 o 
   6  25   1        3.85        0.21     10.13 o 
  -6  26   1        0.11        0.13      9.08 o 
  -5  26   1       57.19       90.76     11.56 o 
  -4  26   1        2.43       12.55     15.01 o 
  -3  26   1      218.31      249.22     14.46 o 
  -2  26   1        0.25       -5.82      7.44 o 
  -1  26   1     1959.90     1918.77     33.68 o 
   0  26   1       88.28       78.23      5.34 o 
   1  26   1     1141.38     1009.54     19.98 o 
   2  26   1        0.01       -9.07      6.05 o 
   3  26   1       68.07       76.26      9.29 o 
   4  26   1       14.94       18.05      8.58 o 
   5  26   1      142.12      164.30     17.01 o 
   6  26   1        1.18       -1.78     10.07 o 
  -6  27   1        1.27       -6.60      9.97 o 
  -5  27   1       42.98       37.86      9.69 o 
  -4  27   1        0.01       -5.48      6.41 o 
  -3  27   1      178.25      204.74     12.45 o 
  -2  27   1        1.24       -1.23      6.56 o 
   0  27   1      134.44      134.85      9.20 o 
   2  27   1       72.20       50.03      8.22 o 
   3  27   1      349.19      339.24     14.76 o 
   4  27   1       14.94       18.94      7.97 o 
   5  27   1       16.97        8.31      9.14 o 
   6  27   1        0.06        0.98      9.07 o 
  -5  28   1       13.31       23.54      8.34 o 
  -4  28   1       58.87       40.90      8.70 o 
  -3  28   1        7.95       10.46      7.19 o 
  -2  28   1      107.16       89.16      9.29 o 
  -1  28   1     1721.46     1627.53     47.29 o 
   0  28   1      704.31      716.42     26.77 o 
   1  28   1     1594.87     1475.55     25.07 o 
   2  28   1       49.95       53.61      7.68 o 
   3  28   1       62.31       82.35      9.28 o 
   4  28   1        0.83        4.42      7.56 o 
   5  28   1       26.30       44.12      9.76 o 
  -5  29   1       67.58       49.42     10.23 o 
  -4  29   1       13.10       10.15     14.09 o 
  -3  29   1       69.25       62.22      9.87 o 
  -2  29   1       14.58       10.16      6.97 o 
  -1  29   1      140.39      196.15     17.86 o 
   0  29   1        4.40       56.72     13.58 o 
   1  29   1      390.24      489.91     25.42 o 
   2  29   1        0.53       -3.84      6.78 o 
   3  29   1      154.22      145.48     13.96 o 
   4  29   1        5.58        9.74      7.96 o 
   5  29   1       25.65       11.80     12.16 o 
  -5  30   1        0.95        7.42      8.07 o 
  -4  30   1        0.09       -4.72      7.51 o 
  -3  30   1       24.83       21.93      7.73 o 
  -2  30   1       73.58       56.98      9.35 o 
  -1  30   1       13.79       36.51      8.71 o 
   0  30   1      207.47      164.64     15.73 o 
   1  30   1       22.46       75.23      9.55 o 
   2  30   1      105.64       97.61      9.86 o 
   3  30   1       60.06       59.69     10.60 o 
   4  30   1       85.39       89.29     11.27 o 
   5  30   1        1.91       12.57      7.95 o 
  -5  31   1       83.49       97.68     14.10 o 
  -4  31   1        0.64        2.28      7.80 o 
  -3  31   1        0.48        6.26      8.28 o 
  -2  31   1        0.79       -6.42      9.78 o 
  -1  31   1      131.80      217.07     23.36 o 
   0  31   1       37.20       57.11     11.44 o 
   1  31   1      548.94      564.37     48.82 o 
   2  31   1        0.50        0.41      6.92 o 
   3  31   1        0.00       11.81      7.74 o 
   4  31   1       10.55       16.48     13.12 o 
   5  31   1       28.97       24.34      9.40 o 
  -5  32   1        2.44        3.01      8.38 o 
  -4  32   1        0.12        8.53      8.44 o 
  -3  32   1       50.06       40.28      8.73 o 
  -2  32   1        0.60       -7.15      7.24 o 
  -1  32   1     1858.80     1852.80     30.68 o 
   0  32   1      120.52      131.36     16.51 o 
   1  32   1      968.20      857.38     75.44 o 
   2  32   1        3.20       -0.88      6.79 o 
   3  32   1      393.29      274.79     14.14 o 
   4  32   1       48.24       33.79      9.20 o 
   5  32   1        4.81       12.32      7.88 o 
  -5  33   1        4.18        2.25      7.66 o 
  -4  33   1        7.45        3.52      7.96 o 
  -3  33   1      577.09      528.92     19.28 o 
  -2  33   1        4.64       -4.07     10.19 o 
  -1  33   1     1437.41     1401.23     39.01 o 
   0  33   1        3.19       13.70     11.25 o 
   1  33   1      963.08      948.12    132.78 o 
   2  33   1        4.85        4.99      7.38 o 
   3  33   1       82.62       91.17      9.90 o 
   4  33   1       20.20       24.16      8.54 o 
   5  33   1       37.74       27.01      9.55 o 
  -5  34   1        5.46        9.93      9.21 o 
  -4  34   1        6.76        8.93      8.94 o 
  -3  34   1      140.39      200.90     14.07 o 
  -2  34   1        8.17       13.77     11.81 o 
  -1  34   1      954.90     1121.52     69.42 o 
   0  34   1      138.06      114.34     11.61 o 
   1  34   1     3150.71     2926.77    170.77 o 
   2  34   1        7.36        1.00      9.99 o 
   3  34   1      226.49      218.69     20.02 o 
   4  34   1        0.35        3.40      8.08 o 
   5  34   1        0.02       11.49      8.58 o 
  -5  35   1        9.01       29.82      9.14 o 
  -4  35   1       13.63       16.05      8.51 o 
  -3  35   1       13.24       16.50     10.31 o 
  -2  35   1        4.81       28.41     29.32 o 
  -1  35   1      967.73     1017.98     35.89 o 
   0  35   1       22.64       28.08      9.42 o 
   2  35   1       18.65        5.17     13.38 o 
   3  35   1       20.50       32.75      8.47 o 
   4  35   1        0.51       15.08      9.00 o 
   5  35   1        9.01      242.10    150.96 o 
  -4  36   1        0.03       -0.14      8.86 o 
  -3  36   1      127.20      165.18     16.24 o 
  -2  36   1       75.10       75.83     13.17 o 
  -1  36   1      140.26      147.54     15.66 o 
   0  36   1      227.03      198.12     14.94 o 
   1  36   1      101.61      104.54     14.44 o 
   2  36   1        0.41        5.29     10.81 o 
   3  36   1       35.86       55.23     12.48 o 
   4  36   1        6.73       17.30     10.10 o 
  -4  37   1        0.13       14.85     12.69 o 
  -3  37   1       31.30       27.45     12.23 o 
  -2  37   1      159.16      121.89     32.23 o 
  -1  37   1       64.29      110.56     20.50 o 
   0  37   1        0.58       23.29     10.80 o 
   1  37   1      179.43      143.37     15.49 o 
   2  37   1       27.78       51.39     12.61 o 
   3  37   1       86.72       88.28     13.25 o 
   4  37   1        2.94        1.97      8.14 o 
  -4  38   1        3.52        8.70     11.34 o 
  -3  38   1       15.20       20.76     11.94 o 
  -2  38   1       20.18       19.96     17.89 o 
  -1  38   1      656.17      678.53     61.40 o 
   0  38   1       52.41       39.35     10.60 o 
   1  38   1      435.35      454.36     24.46 o 
   2  38   1      150.38      131.99     15.44 o 
   3  38   1       40.93       54.41     12.18 o 
   4  38   1       21.46       30.54      9.20 o 
  -4  39   1        0.17        7.34     14.03 o 
  -3  39   1        0.29        5.47     10.02 o 
  -2  39   1       12.24        6.38     10.05 o 
  -1  39   1       68.44      122.37     29.97 o 
   0  39   1        5.26       -1.75      8.72 o 
   1  39   1      214.50      270.15     19.85 o 
   2  39   1        1.71       17.18     11.57 o 
   3  39   1       28.95       55.59     12.36 o 
   4  39   1        0.24        4.76     10.37 o 
  -4  40   1        0.53        2.71     12.67 o 
  -3  40   1        0.13       11.83     17.04 o 
  -2  40   1        4.96        4.45     10.18 o 
  -1  40   1      297.29      236.86     55.34 o 
   0  40   1        0.10       -5.50      9.38 o 
   1  40   1      172.65      165.70     17.75 o 
   2  40   1        2.54       -5.87     11.78 o 
   3  40   1        5.14       11.29     21.10 o 
   4  40   1       23.37       31.04     12.28 o 
  -3  41   1        2.54        4.21     10.52 o 
  -2  41   1        0.00       -4.54     10.26 o 
  -1  41   1      106.89      122.63     28.97 o 
   0  41   1        0.43       -6.88     12.42 o 
   1  41   1       42.39       33.03     13.47 o 
   2  41   1        0.07       -3.75     20.15 o 
   3  41   1       19.07       22.36     13.43 o 
  -3  42   1       53.92       63.65     24.21 o 
  -2  42   1        8.80        2.91     16.34 o 
  -1  42   1       64.02      112.82     16.12 o 
   0  42   1       15.54       21.26     13.23 o 
   1  42   1      107.31      133.00     16.02 o 
   2  42   1       17.95        8.93     12.74 o 
   3  42   1       22.04       17.16     24.96 o 
  -3  43   1        1.58       22.05     12.54 o 
  -2  43   1        0.58        6.07     12.36 o 
  -1  43   1       14.16       27.85     14.16 o 
   0  43   1       10.29        9.32     13.03 o 
   1  43   1        1.74       21.05     13.89 o 
   2  43   1       21.27       41.55     13.75 o 
   3  43   1        2.76       13.44     19.40 o 
  -3  44   1      143.31      139.67     17.48 o 
  -2  44   1       26.60       41.74     14.21 o 
  -1  44   1      109.08      174.27     23.76 o 
   0  44   1       19.31        3.36     13.54 o 
   1  44   1      123.26      180.75     31.08 o 
   2  44   1       11.20       14.37     21.45 o 
   3  44   1      113.63      115.70     30.53 o 
  -2  45   1       20.86       21.80     14.89 o 
  -1  45   1        4.01       28.06     12.74 o 
   0  45   1        0.41      -12.32     11.09 o 
   1  45   1       12.93       27.77     14.21 o 
   2  45   1       17.26        7.45     11.67 o 
  -2  46   1        2.02        0.26     12.29 o 
  -1  46   1       37.68       67.38     20.95 o 
   0  46   1        5.18       -4.26     14.32 o 
   1  46   1       76.76       84.34     12.45 o 
   2  46   1       33.77       39.06     18.19 o 
  -2  47   1        4.05        4.73     11.93 o 
  -1  47   1       22.72       40.59     22.15 o 
   0  47   1        0.09      -16.59     11.06 o 
   1  47   1        5.80       13.15     16.09 o 
   2  47   1        1.15       -8.91     11.60 o 
  -1  48   1        6.36        3.47     12.92 o 
   0  48   1        2.90        5.35     13.12 o 
   1  48   1        3.18       -3.97     13.64 o 
   0  49   1        0.40        1.90     13.06 o 
  -6   0   2       23.57       41.60     12.73 o 
  -4   0   2      106.71      100.15     13.93 o 
  -2   0   2     1462.46     1443.75     31.78 o 
   0   0   2   101751.25    98982.76    576.42 o 
   2   0   2     1262.30     1158.33     21.72 o 
   4   0   2       38.79       73.88     14.94 o 
   6   0   2       64.60       65.56     17.34 o 
  -7   1   2       14.79       14.94      8.72 o 
  -6   1   2        7.45        9.05      8.68 o 
  -5   1   2       22.63       17.21      8.86 o 
  -4   1   2       22.35       37.51      7.60 o 
  -3   1   2        2.29       12.48      5.33 o 
  -2   1   2      636.58      596.75     22.41 o 
  -1   1   2        0.98        8.13      4.91 o 
   0   1   2    27153.02    28172.67    254.25 o 
   1   1   2      971.36     1029.30     12.97 o 
   2   1   2      278.53      345.80      9.04 o 
   3   1   2      584.91      577.17     12.66 o 
   4   1   2      421.00      451.78     24.02 o 
   5   1   2       10.84       25.70      9.68 o 
   6   1   2       19.58       41.19     17.89 o 
   7   1   2        0.68        5.88      8.80 o 
  -7   2   2        1.18        3.05      7.83 o 
  -6   2   2       77.20       56.67     10.30 o 
  -5   2   2        1.06       13.29      8.47 o 
  -4   2   2      592.32      530.44     25.26 o 
  -3   2   2      548.62      535.04    104.51 o 
  -2   2   2       90.93       75.54      9.47 o 
  -1   2   2       62.95       93.72     17.74 o 
   0   2   2      243.93      351.42     74.79 o 
   1   2   2      883.45      910.75     32.19 o 
   2   2   2       66.87      100.78      6.15 o 
   3   2   2       44.30       50.80      7.39 o 
   4   2   2       13.32       22.71      6.14 o 
   5   2   2      172.86      154.61     13.99 o 
   6   2   2       65.23       61.31     11.48 o 
   7   2   2       28.69       32.78     14.64 o 
  -7   3   2        0.57       -2.86      8.56 o 
  -6   3   2      151.98      149.03     13.48 o 
  -5   3   2        1.43       -1.81      7.82 o 
  -4   3   2       35.08       76.58      9.43 o 
  -3   3   2       42.58       49.72      8.09 o 
  -2   3   2        2.12       23.39      6.46 o 
  -1   3   2     5393.24     5026.37    114.28 o 
   0   3   2     8842.94     9075.47    170.01 o 
   1   3   2     5518.79     5790.55     57.04 o 
   2   3   2      820.25      853.07     29.65 o 
   3   3   2       18.71       54.21      7.09 o 
   4   3   2       22.72       34.98      7.04 o 
   5   3   2       19.72       38.65     10.66 o 
   6   3   2      147.40      119.71     13.39 o 
   7   3   2        0.33        8.18      8.94 o 
  -7   4   2        4.04        0.38      8.57 o 
  -6   4   2       55.69       50.13      9.78 o 
  -5   4   2       91.02       77.01     14.64 o 
  -4   4   2      573.97      512.40     18.47 o 
  -3   4   2       51.44       31.24      7.53 o 
  -2   4   2       11.50       94.44     27.57 o 
  -1   4   2    20373.10    19464.31    610.35 o 
   0   4   2      477.82      552.59     25.06 o 
   1   4   2    11030.75    11139.93    257.08 o 
   2   4   2      815.03      930.66     11.94 o 
   3   4   2      276.96      227.49      9.82 o 
   4   4   2      441.28      462.27     14.73 o 
   5   4   2      289.59      302.74     18.05 o 
   6   4   2        7.87       14.38      9.11 o 
   7   4   2       73.70       72.37     11.96 o 
  -7   5   2        4.64        3.25      8.92 o 
  -6   5   2      260.44      250.73     18.45 o 
  -5   5   2       87.03       72.49     10.79 o 
  -4   5   2      340.56      358.12     20.80 o 
  -3   5   2       10.99       20.69      5.49 o 
  -2   5   2     3345.29     3470.69    216.73 o 
  -1   5   2      123.00      240.98     52.73 o 
   0   5   2     3741.96     3627.49    131.67 o 
   1   5   2     9284.97     9840.41    270.32 o 
   2   5   2      310.10      299.66     16.09 o 
   3   5   2        9.40       20.80      5.78 o 
   4   5   2      785.03      655.81     22.93 o 
   5   5   2       28.63       34.35      9.53 o 
   6   5   2        3.95        8.33      8.26 o 
   7   5   2        0.11       11.33     10.78 o 
  -7   6   2        0.85       -2.29      9.03 o 
  -6   6   2       12.63       33.75     10.01 o 
  -5   6   2       18.48       20.79      8.58 o 
  -4   6   2      205.25      202.86     25.31 o 
  -3   6   2       20.65       29.11      6.97 o 
  -2   6   2      542.74      603.46     66.46 o 
  -1   6   2      560.74      550.29     23.57 o 
   0   6   2     1663.98     1885.65     47.24 o 
   1   6   2     1048.39     1083.78     41.83 o 
   2   6   2     2514.43     2698.18     29.08 o 
   3   6   2      433.64      447.17     12.52 o 
   4   6   2        6.47       36.08      9.13 o 
   5   6   2       27.37       28.38     14.89 o 
   6   6   2      155.92      124.47     14.13 o 
   7   6   2        8.26       13.09      9.27 o 
  -6   7   2        3.23       13.67      8.51 o 
  -5   7   2       28.05       33.29      9.65 o 
  -4   7   2      372.13      378.98     45.46 o 
  -3   7   2      128.77       94.32      8.68 o 
  -2   7   2      260.05      265.04      8.98 o 
  -1   7   2     1473.55     1306.79     33.34 o 
   0   7   2      676.11      528.34     13.12 o 
   1   7   2        5.29       23.93      7.12 o 
   2   7   2      359.67      317.47     12.77 o 
   3   7   2       58.80       55.47      5.74 o 
   4   7   2      100.15       97.51     11.29 o 
   5   7   2        2.76       11.54      8.78 o 
   6   7   2        0.88        5.81     11.03 o 
  -6   8   2       47.47       45.97     15.79 o 
  -5   8   2       95.22       96.87     15.89 o 
  -4   8   2      334.29      287.34     14.01 o 
  -3   8   2        0.00       -2.30      5.48 o 
  -2   8   2      731.07      610.09     35.75 o 
  -1   8   2      362.70      339.17      7.97 o 
   0   8   2      568.14      612.05     22.11 o 
   1   8   2       25.73       55.36      7.60 o 
   2   8   2       63.98       44.32      5.38 o 
   3   8   2        9.24        5.06      6.19 o 
   4   8   2      119.88      119.01     11.71 o 
   5   8   2      346.43      320.06     18.23 o 
   6   8   2       39.18       46.21     14.44 o 
  -6   9   2        5.39       10.88      9.92 o 
  -5   9   2      234.71      199.17     14.23 o 
  -4   9   2       59.37       66.11      8.97 o 
  -3   9   2       20.28       17.83      6.41 o 
  -2   9   2       98.72      132.96     12.27 o 
  -1   9   2        2.32       21.61      4.31 o 
   0   9   2      695.22      616.86     13.57 o 
   1   9   2     2250.95     2103.85     51.58 o 
   2   9   2       81.31       79.06      5.59 o 
   3   9   2       67.29       52.84      8.29 o 
   4   9   2       15.57       25.49      8.29 o 
   5   9   2       66.02       65.93     11.03 o 
   6   9   2       18.69       22.66      9.15 o 
  -6  10   2       19.10       24.62      9.42 o 
  -5  10   2        0.72       16.92      9.37 o 
  -4  10   2      130.26      157.89     12.03 o 
  -3  10   2       16.77       17.13      6.88 o 
  -2  10   2     2228.71     1997.69     38.91 o 
  -1  10   2      441.51      499.23     14.40 o 
   0  10   2     3350.26     3048.20     21.22 o 
   1  10   2      331.03      356.16     21.05 o 
   2  10   2      177.03      151.37      6.44 o 
   3  10   2      110.78      111.89      9.24 o 
   4  10   2      619.28      621.44     22.96 o 
   5  10   2      308.51      275.41     16.98 o 
   6  10   2       24.55       16.64     12.43 o 
  -6  11   2       55.21       60.60     11.02 o 
  -5  11   2       50.68       40.16      9.74 o 
  -4  11   2      660.28      622.69     20.09 o 
  -3  11   2       23.75       30.17      6.29 o 
  -2  11   2      152.77      145.51     20.55 o 
  -1  11   2     1998.57     1995.75     45.36 o 
   0  11   2      178.04      176.36     10.05 o 
   1  11   2      397.41      387.08     19.89 o 
   2  11   2      916.24      869.17     23.93 o 
   3  11   2      497.14      470.98     12.04 o 
   4  11   2       35.01       43.37      9.48 o 
   5  11   2        7.73       25.72     10.73 o 
   6  11   2       99.67       62.25     15.94 o 
  -6  12   2      126.83      100.58     12.53 o 
  -5  12   2       24.72       25.28      8.67 o 
  -4  12   2       62.24       65.34      9.14 o 
  -3  12   2      684.79      605.60     20.20 o 
  -2  12   2      623.37      595.95     12.86 o 
  -1  12   2     2529.40     2473.25     44.23 o 
   0  12   2     1147.57      949.04     32.57 o 
   1  12   2     2481.75     2357.24     31.09 o 
   2  12   2      336.31      357.76     20.91 o 
   3  12   2      794.16      787.69     15.15 o 
   4  12   2       37.75       25.89      6.92 o 
   5  12   2       88.91       88.80     10.28 o 
   6  12   2       36.55       51.86     19.60 o 
  -6  13   2       22.63       28.82      9.69 o 
  -5  13   2       28.47       28.71      8.68 o 
  -4  13   2      129.94      135.47     11.53 o 
  -3  13   2        4.83       15.12      7.36 o 
  -2  13   2      686.56      604.78     26.64 o 
  -1  13   2       23.98       82.86     27.03 o 
   0  13   2      990.26      860.64     14.58 o 
   1  13   2      803.74      915.85     19.07 o 
   2  13   2     1814.54     1766.74     84.40 o 
   3  13   2      274.17      254.72      9.39 o 
   4  13   2       77.68       76.90      7.69 o 
   5  13   2       18.88       19.77      7.82 o 
   6  13   2        9.36        7.76      9.83 o 
  -6  14   2       41.65       42.60     15.14 o 
  -5  14   2       20.41       14.48      8.38 o 
  -4  14   2      200.54      189.14     15.53 o 
  -3  14   2      104.50       96.95      8.29 o 
  -2  14   2        6.74       45.52      8.67 o 
  -1  14   2       28.52       49.90      4.73 o 
   0  14   2        7.30       24.97      7.28 o 
   1  14   2      345.11      306.45     12.11 o 
   2  14   2       72.98      149.43     22.90 o 
   3  14   2      233.42      229.03     10.05 o 
   4  14   2       34.16       35.47      9.12 o 
   5  14   2        5.85       -4.68      9.55 o 
   6  14   2        1.10        7.14     10.68 o 
  -6  15   2       90.73       98.33     25.26 o 
  -5  15   2       10.79       11.53      8.36 o 
  -4  15   2      354.61      359.23     14.61 o 
  -3  15   2       15.47       11.87      5.66 o 
  -2  15   2     1701.89     1730.90     59.48 o 
  -1  15   2      181.96      179.03      6.82 o 
   0  15   2      372.05      311.29      9.12 o 
   1  15   2        9.07       17.96      3.52 o 
   2  15   2     3921.47     4009.58     39.74 o 
   3  15   2       48.90       67.34      6.32 o 
   4  15   2      197.19      171.88      9.59 o 
   5  15   2        1.24       15.55     12.08 o 
   6  15   2      159.97      145.46     50.47 o 
  -6  16   2      100.26       73.13     19.65 o 
  -5  16   2       99.35      102.82     22.01 o 
  -4  16   2      270.28      268.40     11.56 o 
  -3  16   2      187.61      189.06     11.60 o 
  -2  16   2     7048.62     7360.57     72.22 o 
  -1  16   2       24.67       19.92      4.26 o 
   0  16   2      172.05      117.13      4.94 o 
   1  16   2       75.90       66.80      4.43 o 
   2  16   2     2834.24     3074.40     58.11 o 
   3  16   2      348.69      350.40     12.91 o 
   4  16   2      236.83      249.05     18.13 o 
   5  16   2      255.75      313.32     88.27 o 
   6  16   2       35.05       45.75     20.70 o 
  -6  17   2      120.47      140.09     39.70 o 
  -5  17   2      168.43      165.54     45.06 o 
  -4  17   2       36.70       38.19      7.62 o 
  -3  17   2      210.53      196.77     17.32 o 
  -1  17   2      101.41       96.46      6.04 o 
   0  17   2       89.84      107.11      4.90 o 
   1  17   2      187.81      161.03      5.39 o 
   2  17   2     1045.54     1262.37     36.86 o 
   3  17   2       78.70       73.60      6.35 o 
   4  17   2      157.66      143.82     14.52 o 
   5  17   2       59.98       62.72     17.74 o 
   6  17   2      199.03      211.03     79.75 o 
  -6  18   2       98.21       76.19     13.69 o 
  -5  18   2      116.42      122.62     39.75 o 
  -4  18   2      281.68      241.49     23.72 o 
  -3  18   2       80.46       92.76      7.65 o 
  -2  18   2       39.53       39.15      7.70 o 
  -1  18   2        0.69        6.69      3.76 o 
   0  18   2      318.69      290.93      8.59 o 
   1  18   2        0.77       10.14      3.55 o 
   2  18   2      634.75      592.97     27.13 o 
   3  18   2       47.08       61.59      6.12 o 
   4  18   2      175.49      170.20     12.30 o 
   5  18   2      142.58      146.79     23.59 o 
   6  18   2      104.90       85.49     37.49 o 
  -6  19   2       95.95      103.10     19.65 o 
  -5  19   2        6.29       24.76     11.90 o 
  -4  19   2       31.29       58.05     11.18 o 
  -3  19   2       46.42       55.33      6.81 o 
  -2  19   2      293.94      308.99      9.46 o 
  -1  19   2      329.81      317.38      7.83 o 
   0  19   2      127.58      118.15      6.86 o 
   1  19   2      119.14      104.66      6.63 o 
   2  19   2        3.95       40.93      9.94 o 
   3  19   2      648.65      625.96     30.65 o 
   4  19   2      539.65      540.84     25.19 o 
   5  19   2        5.58       17.68      8.72 o 
   6  19   2        8.19       15.71     11.85 o 
  -6  20   2       87.55       99.74     15.07 o 
  -5  20   2        6.32        6.21     10.11 o 
  -4  20   2      652.72      720.77     62.85 o 
  -3  20   2      733.67      759.30     38.37 o 
  -2  20   2      725.07      748.97     31.60 o 
  -1  20   2      101.50       98.38      5.39 o 
   0  20   2      123.91      122.81      5.36 o 
   1  20   2      442.73      366.48      9.58 o 
   2  20   2      399.71      345.99     12.53 o 
   3  20   2      502.17      454.05     21.14 o 
   4  20   2      811.44      761.65     68.80 o 
   5  20   2       77.86       70.68     10.47 o 
   6  20   2      130.36      172.24     63.86 o 
  -6  21   2       74.90      127.58     47.27 o 
  -5  21   2        4.48        7.86     10.47 o 
  -4  21   2     1853.65     1794.15    201.44 o 
  -3  21   2       18.60       38.60      6.48 o 
  -2  21   2      919.28      881.40     16.06 o 
  -1  21   2        0.56        1.51      3.74 o 
   0  21   2       43.59       46.14      4.34 o 
   1  21   2        0.35       27.48      3.81 o 
   2  21   2      401.09      379.79     12.85 o 
   3  21   2      489.97      429.93     14.94 o 
   4  21   2      148.96      198.93     15.30 o 
   5  21   2        1.12       -9.48      7.64 o 
   6  21   2      146.05      146.21     49.17 o 
  -6  22   2       43.35       39.36     12.35 o 
  -5  22   2        9.47       -0.58     16.64 o 
  -3  22   2      231.68      208.93     19.45 o 
  -2  22   2        3.27       46.84     10.71 o 
  -1  22   2        2.34       -3.52      3.64 o 
   0  22   2        1.84       10.04      3.97 o 
   1  22   2      238.03      185.87      6.66 o 
   2  22   2        7.45       27.61      7.50 o 
   3  22   2      415.55      387.97     14.80 o 
   4  22   2      801.95      724.86     36.26 o 
   5  22   2       38.62       41.79      9.45 o 
   6  22   2        2.38       23.47     25.96 o 
  -6  23   2       18.58       53.85     26.87 o 
  -5  23   2        6.06       14.23      7.93 o 
  -4  23   2        0.25       56.64     30.43 o 
  -3  23   2       35.34       36.98      8.32 o 
  -2  23   2      690.99      636.88     13.60 o 
  -1  23   2        3.44        7.92      3.88 o 
   0  23   2      152.72      187.29      7.56 o 
   1  23   2        3.59       26.82      5.76 o 
   2  23   2       70.59       78.10      7.68 o 
   3  23   2      153.67      166.26     11.23 o 
   4  23   2      255.36      305.50     15.32 o 
   5  23   2       16.40       15.54      9.38 o 
   6  23   2        3.83       -1.20     12.73 o 
  -6  24   2       13.65       24.59     25.51 o 
  -5  24   2        0.35        4.37      7.75 o 
  -4  24   2      318.62      316.56     17.34 o 
  -3  24   2      164.06      163.47     12.20 o 
  -2  24   2        0.04       36.45     10.46 o 
  -1  24   2       10.72       31.26      5.12 o 
   0  24   2     1082.11     1158.84     52.44 o 
   1  24   2      449.33      416.07     11.92 o 
   2  24   2      244.02      252.46     27.16 o 
   3  24   2      642.80      583.98     21.77 o 
   4  24   2      153.05      165.26     15.61 o 
   5  24   2       11.98       14.70      8.83 o 
   6  24   2        1.89        5.31     13.43 o 
  -6  25   2       32.94       51.82     23.61 o 
  -5  25   2       13.72       14.95      8.27 o 
  -4  25   2        0.36       12.89      7.80 o 
  -3  25   2      831.23      771.88     29.41 o 
  -2  25   2      178.40      174.24     14.62 o 
  -1  25   2      905.98      788.13     31.50 o 
   0  25   2      952.85     1058.77     35.23 o 
   1  25   2       37.72       67.27      6.82 o 
   2  25   2      271.75      273.83     22.77 o 
   3  25   2       41.93       57.24      8.34 o 
   4  25   2        9.69       11.88      7.71 o 
   5  25   2       20.18        6.15      8.04 o 
   6  25   2        0.19        4.81     11.43 o 
  -5  26   2       13.06        2.50      8.78 o 
  -4  26   2      155.69      200.66     14.83 o 
  -3  26   2       31.80       62.61      9.74 o 
  -2  26   2      270.28      281.42     12.83 o 
  -1  26   2      159.97      176.51     17.42 o 
   0  26   2      244.50      258.48     17.15 o 
   1  26   2      347.31      304.88     11.01 o 
   2  26   2      735.18      674.79     23.00 o 
   3  26   2      187.63      163.13     11.15 o 
   4  26   2      156.39      141.48     11.65 o 
   5  26   2        4.11        1.88      8.51 o 
  -5  27   2        8.84       14.36      8.72 o 
  -4  27   2       56.55       72.28     10.27 o 
  -3  27   2        7.31        7.70      7.37 o 
  -2  27   2       68.85       82.91     16.85 o 
  -1  27   2       15.45       29.90      8.81 o 
   0  27   2      132.55      150.72     14.45 o 
   1  27   2      387.14      344.41     11.65 o 
   2  27   2       33.48       41.10      8.23 o 
   3  27   2      178.65      191.20     12.08 o 
   4  27   2      171.11      191.05     12.51 o 
   5  27   2        4.40       13.08      7.63 o 
  -5  28   2       25.84       22.70      8.75 o 
  -4  28   2       10.74        9.29      7.93 o 
  -3  28   2       65.57       59.60      9.40 o 
  -2  28   2       98.30       99.00      9.89 o 
  -1  28   2      103.61      101.20      7.83 o 
   0  28   2     1040.42      929.80     43.47 o 
   1  28   2      150.23      136.40      8.62 o 
   2  28   2      127.79      137.61     10.23 o 
   3  28   2      105.65       86.52      9.06 o 
   4  28   2        9.17       19.82      8.55 o 
   5  28   2       48.58       48.62      9.93 o 
  -5  29   2        1.26        1.98      8.10 o 
  -4  29   2      120.55      118.24     11.97 o 
  -3  29   2        4.72        2.87      8.25 o 
  -2  29   2       97.36      110.05     10.19 o 
  -1  29   2       13.21       11.57      7.92 o 
   0  29   2      271.26      303.96     14.04 o 
   1  29   2        0.13        9.15      6.53 o 
   2  29   2       14.66       13.05      7.27 o 
   3  29   2        0.06        7.10      7.89 o 
   4  29   2       18.01       24.78      8.53 o 
   5  29   2        0.80        8.12      7.91 o 
  -5  30   2       13.61        8.48     11.59 o 
  -4  30   2       13.09       22.71      8.91 o 
  -3  30   2        5.82        4.68      7.29 o 
  -2  30   2       88.43       85.49      9.58 o 
  -1  30   2        7.16       -5.13      8.18 o 
   0  30   2      312.18      325.31     14.76 o 
   1  30   2       18.55       10.60      6.46 o 
   2  30   2      133.77      125.06     10.43 o 
   3  30   2      134.28      126.35     10.07 o 
   4  30   2       18.99       18.16      7.98 o 
   5  30   2       68.05       75.19     15.17 o 
  -5  31   2        5.52       15.64     11.18 o 
  -4  31   2       68.40       89.14     11.24 o 
  -3  31   2       10.02       16.15      8.88 o 
  -2  31   2      526.40      526.74     17.87 o 
  -1  31   2       14.81       13.57      8.49 o 
   0  31   2     1280.89     1339.67     52.02 o 
   1  31   2        6.82       13.43      7.35 o 
   2  31   2        2.89       11.31      7.34 o 
   3  31   2        7.35       25.44      8.35 o 
   4  31   2        0.02        1.89      7.76 o 
   5  31   2        8.72        4.09      7.19 o 
  -5  32   2        0.98        9.94      8.69 o 
  -4  32   2        0.95        5.61      8.51 o 
  -3  32   2        9.74       20.17      8.75 o 
  -2  32   2        6.64       49.68     11.73 o 
  -1  32   2       54.35       52.68      9.46 o 
   0  32   2     1665.42     1586.88     60.84 o 
   1  32   2      314.29      275.63     14.76 o 
   2  32   2       70.26       53.77      8.58 o 
   3  32   2      276.71      233.23     22.34 o 
   4  32   2       21.27       28.90      8.90 o 
   5  32   2       17.88       22.96     10.54 o 
  -5  33   2       16.36      104.26     58.15 o 
  -4  33   2        4.83       45.59      9.92 o 
  -3  33   2      421.26      415.83     18.35 o 
  -2  33   2      168.15      223.77     47.47 o 
  -1  33   2      305.71      248.82     13.90 o 
   0  33   2      139.93      207.41     19.89 o 
   1  33   2       51.45       45.81      9.99 o 
   2  33   2        0.02        0.28      7.17 o 
   3  33   2        4.37       33.77      8.60 o 
   4  33   2      129.98      113.96     12.24 o 
   5  33   2       14.28       16.70      9.75 o 
  -5  34   2       17.44       12.36      8.69 o 
  -4  34   2      258.23      259.74     16.48 o 
  -3  34   2       32.74       44.48      9.62 o 
  -2  34   2       50.36       39.00     12.93 o 
  -1  34   2      115.74      106.76     10.93 o 
   0  34   2       43.65       60.69     11.68 o 
   1  34   2       58.82       68.00     10.51 o 
   2  34   2      183.15      172.49     11.87 o 
   3  34   2      109.27       82.49     14.65 o 
   4  34   2       46.77       76.99     10.32 o 
  -4  35   2        9.07       35.16      9.50 o 
  -3  35   2        1.55        7.15     11.15 o 
  -2  35   2        4.08       24.73     21.10 o 
  -1  35   2        0.27        6.03     10.83 o 
   0  35   2      107.49      118.71     12.14 o 
   1  35   2      217.38      195.22     14.07 o 
   2  35   2       74.09       78.69     15.79 o 
   3  35   2       16.01       39.26     18.73 o 
   4  35   2       35.75       19.76      9.03 o 
  -4  36   2       55.94       89.32     12.19 o 
  -3  36   2        4.07        1.27     10.83 o 
  -2  36   2        6.69       47.81     12.92 o 
  -1  36   2       54.91       59.46     13.14 o 
   0  36   2      490.39      512.99     31.41 o 
   1  36   2       25.67       31.20      9.96 o 
   2  36   2      363.97      370.92     29.17 o 
   3  36   2        2.62        3.00      7.39 o 
   4  36   2       96.62      103.89     11.62 o 
  -4  37   2       49.78       83.89     15.56 o 
  -3  37   2       17.19       16.36     14.39 o 
  -2  37   2      710.85      686.86     61.95 o 
  -1  37   2        9.33       -8.47     11.55 o 
   0  37   2      138.53      152.20     13.25 o 
   1  37   2       17.77       14.74      9.15 o 
   2  37   2      324.53      270.68     18.75 o 
   3  37   2       44.06       37.55     11.26 o 
   4  37   2       31.67       45.39     11.18 o 
  -4  38   2        0.05        7.99     11.27 o 
  -3  38   2       63.52       70.10     14.57 o 
  -2  38   2       99.45      166.20     18.85 o 
  -1  38   2        6.29       -3.00     12.56 o 
   0  38   2       24.20       31.47      9.80 o 
   1  38   2       22.81       15.43      9.91 o 
   2  38   2      338.35      238.73     45.41 o 
   3  38   2       72.59       74.01     25.11 o 
   4  38   2        1.10        4.77      8.53 o 
  -4  39   2       44.51       65.13     15.96 o 
  -3  39   2        2.28        8.64     11.70 o 
  -2  39   2      105.73       67.54     19.25 o 
  -1  39   2       26.46       21.82     18.45 o 
   0  39   2       71.54       73.29     15.24 o 
   1  39   2       58.63       46.96     10.75 o 
   2  39   2        3.15       20.96     11.69 o 
   3  39   2       54.49       51.07     12.93 o 
   4  39   2       12.33       23.39     13.18 o 
  -3  40   2       32.26       43.05     13.35 o 
  -2  40   2       42.36       30.59     12.23 o 
  -1  40   2       93.32      114.05     23.61 o 
   0  40   2        2.54        4.39      9.65 o 
   1  40   2      168.91      165.60     13.97 o 
   2  40   2       85.77       73.32     17.05 o 
   3  40   2       51.96       52.04     22.35 o 
  -3  41   2      136.85      102.06     15.37 o 
  -2  41   2       35.09       68.24     23.16 o 
  -1  41   2       68.29       76.70     24.41 o 
   0  41   2      107.73      126.83     12.58 o 
   1  41   2       30.04      561.54    340.57 o 
   2  41   2      107.22      126.43     22.21 o 
   3  41   2        6.90       14.91     13.43 o 
  -3  42   2        1.90       21.31     15.44 o 
  -2  42   2       62.13       91.74     15.07 o 
  -1  42   2        3.49        0.12     10.53 o 
   0  42   2       64.90      104.93     19.35 o 
   1  42   2        0.94       11.26      9.16 o 
   2  42   2        2.92       17.97     10.56 o 
   3  42   2       61.45       34.73     19.55 o 
  -3  43   2       13.25       18.19     14.08 o 
  -2  43   2       18.97       38.52     13.40 o 
  -1  43   2       52.00       32.43     13.43 o 
   0  43   2       11.35       18.62     13.73 o 
   1  43   2       35.73       45.00     11.36 o 
   2  43   2        0.08        6.72     13.52 o 
   3  43   2        0.54        6.51     34.89 o 
  -2  44   2       40.92       64.48     22.30 o 
  -1  44   2       30.75       56.97     23.11 o 
   0  44   2       59.56       86.99     15.47 o 
   1  44   2       26.48       28.67     10.63 o 
   2  44   2       61.86       80.45     15.16 o 
  -2  45   2        3.42       11.33     12.22 o 
  -1  45   2        1.02        0.40     17.89 o 
   0  45   2        0.02       -3.11     13.93 o 
   1  45   2        1.01        3.34      9.58 o 
   2  45   2       24.26       48.23     12.99 o 
  -2  46   2        6.70       10.96     11.87 o 
  -1  46   2        2.61       -0.18     11.87 o 
   0  46   2       45.37       29.53     14.59 o 
   1  46   2        0.53       -1.27     10.17 o 
   2  46   2       22.89       38.57     11.46 o 
  -1  47   2        0.09        4.57     26.97 o 
   0  47   2       14.02       17.98     13.41 o 
   1  47   2        1.57       -7.18     10.16 o 
   0  48   2        0.97       -8.72     14.39 o 
  -5   0   3        4.82        5.61     10.02 o 
  -3   0   3        5.56       18.35      9.02 o 
  -1   0   3       67.75       74.48      9.62 o 
   1   0   3      885.54      783.02     26.47 o 
   3   0   3       57.62       61.97      8.79 o 
   5   0   3      119.30      101.75     17.04 o 
  -6   1   3       22.62       29.34      9.04 o 
  -5   1   3       91.87       76.32     11.11 o 
  -4   1   3      666.16      610.70     20.77 o 
  -3   1   3      201.20      185.72     11.32 o 
  -2   1   3     1832.16     1830.70     28.25 o 
  -1   1   3        0.05       34.56      8.07 o 
   0   1   3        7.15        4.72      4.03 o 
   1   1   3      339.65      477.98     69.27 o 
   2   1   3       44.03      128.47     22.54 o 
   3   1   3       70.71       96.12      7.00 o 
   4   1   3      414.65      471.09     14.37 o 
   5   1   3        5.94       10.39      8.92 o 
   6   1   3       46.68       26.32     12.48 o 
  -6   2   3       18.83       22.13     14.39 o 
  -5   2   3       29.58       33.99     10.58 o 
  -4   2   3        2.39       41.31     20.55 o 
  -3   2   3        3.18       19.96     15.59 o 
  -2   2   3      375.79      452.62     14.35 o 
  -1   2   3      488.45      597.59     15.49 o 
   0   2   3        0.10       -0.14      3.78 o 
   1   2   3     5065.91     5176.56    116.31 o 
   2   2   3     3076.60     3577.71     36.65 o 
   3   2   3      282.90      305.39     17.39 o 
   4   2   3      475.42      524.11     43.57 o 
   5   2   3        0.23       12.40      9.63 o 
   6   2   3       13.51       40.37     10.26 o 
  -6   3   3        0.00       -3.33      7.72 o 
  -5   3   3      101.80       95.41     11.79 o 
  -4   3   3        0.54       12.69      7.35 o 
  -3   3   3      112.40      138.86     10.52 o 
  -2   3   3      567.83      522.30     15.13 o 
  -1   3   3     8843.80     8732.15    164.96 o 
   0   3   3      142.08      114.04      5.85 o 
   1   3   3     2622.78     2676.85     36.54 o 
   2   3   3       26.41      125.73     27.39 o 
   3   3   3       89.99      118.79      7.73 o 
   4   3   3       88.28      100.36      8.63 o 
   5   3   3       76.65       63.40     11.84 o 
   6   3   3        0.07        8.40      9.04 o 
  -6   4   3        5.06       -6.72     12.33 o 
  -5   4   3        6.04       22.37      9.22 o 
  -4   4   3       12.77       21.42      8.79 o 
  -3   4   3      450.50      449.19     23.91 o 
  -2   4   3      259.64      300.03     12.40 o 
  -1   4   3     2761.36     2703.65     36.79 o 
   0   4   3       18.93       12.26      4.25 o 
   1   4   3      909.73      980.42     69.47 o 
   2   4   3      167.21      171.48     16.13 o 
   3   4   3        1.51       22.49      5.93 o 
   4   4   3      113.50      142.72     11.46 o 
   5   4   3       15.17       23.41      8.19 o 
   6   4   3       20.52       39.97     10.04 o 
  -6   5   3       26.39       13.07      9.08 o 
  -5   5   3      175.51      232.09     29.17 o 
  -4   5   3        0.02        4.56      7.13 o 
  -3   5   3      527.48      524.83     27.27 o 
  -2   5   3      957.03      994.97     21.04 o 
  -1   5   3      105.21      172.82     15.62 o 
   0   5   3      200.76      177.32      8.17 o 
   1   5   3     3487.95     3708.52     45.52 o 
   2   5   3      187.27      224.21     32.89 o 
   3   5   3      725.46      722.44     38.05 o 
   4   5   3        0.03       29.32      8.04 o 
   5   5   3      209.02      164.19     22.68 o 
   6   5   3        0.23       13.09     10.98 o 
  -6   6   3        7.13        1.98      9.07 o 
  -5   6   3        4.34       41.92     14.18 o 
  -4   6   3       19.24       58.18     10.58 o 
  -3   6   3       33.89       80.65     17.24 o 
  -2   6   3      568.04      732.49     19.70 o 
  -1   6   3     1188.87     1158.88     16.74 o 
   0   6   3       92.78       72.72      4.76 o 
   1   6   3      214.22      259.38     15.89 o 
   2   6   3     4623.25     4943.57    101.11 o 
   3   6   3        1.83       29.38      6.98 o 
   4   6   3      574.77      624.07     26.59 o 
   5   6   3       41.87       61.23      8.89 o 
   6   6   3      136.64      113.52     17.84 o 
  -6   7   3       32.27       44.27     11.36 o 
  -5   7   3      470.28      492.09     22.46 o 
  -4   7   3      800.26      767.83     23.84 o 
  -3   7   3      584.06      493.95     17.24 o 
  -2   7   3     2931.88     2826.15    118.04 o 
  -1   7   3      103.64       88.11      5.62 o 
   0   7   3      193.37      230.14      6.66 o 
   1   7   3       48.48       40.73      4.74 o 
   2   7   3      627.68      738.36     32.91 o 
   3   7   3      135.46      123.59      7.75 o 
   4   7   3      733.11      769.28     22.28 o 
   5   7   3      289.49      242.30     22.59 o 
   6   7   3       12.14       20.57      9.74 o 
  -6   8   3       30.84       25.25     10.38 o 
  -5   8   3      200.95      234.55     16.57 o 
  -4   8   3      199.53      356.25    144.00 o 
  -3   8   3        8.10       48.87      8.57 o 
  -2   8   3      241.69      348.38     38.64 o 
  -1   8   3      118.38      137.35      6.86 o 
   0   8   3      915.87      925.78     36.55 o 
   1   8   3      192.08      189.14      6.82 o 
   2   8   3       22.18       52.84     11.02 o 
   3   8   3      748.96      752.34     14.02 o 
   4   8   3       27.34       51.63      8.27 o 
   5   8   3       69.52       97.82     14.99 o 
   6   8   3        4.77       10.95      8.97 o 
  -6   9   3        7.11       10.59      9.81 o 
  -5   9   3       36.65       45.80     10.84 o 
  -4   9   3      338.91      348.21     30.83 o 
  -3   9   3      289.40      265.48     19.20 o 
  -2   9   3      880.63      865.22     21.12 o 
  -1   9   3       11.96       14.89      4.59 o 
   0   9   3     2763.16     2657.61     20.64 o 
   1   9   3      223.92      223.80      5.97 o 
   2   9   3        0.20       34.40      9.70 o 
   3   9   3      106.77      107.31      6.71 o 
   4   9   3        0.60       26.58      7.58 o 
   5   9   3      229.59      217.41     20.67 o 
   6   9   3      122.35       82.37     23.26 o 
  -6  10   3       54.50       48.61     11.54 o 
  -5  10   3        2.65        9.54      9.11 o 
  -4  10   3      225.63      203.59     23.46 o 
  -3  10   3       59.56       75.22     10.63 o 
  -2  10   3      351.37      385.23     10.54 o 
  -1  10   3      290.50      287.79     17.83 o 
   0  10   3      264.03      272.61      7.20 o 
   1  10   3      189.77      194.76      5.79 o 
   2  10   3     1309.81     1451.69     29.72 o 
   3  10   3       34.44       52.58      5.97 o 
   4  10   3      755.19      727.38     17.31 o 
   5  10   3       39.30       62.67      9.60 o 
   6  10   3        9.75        2.81     13.43 o 
  -6  11   3        6.59       12.25     10.03 o 
  -5  11   3       86.39      105.38     12.54 o 
  -4  11   3       77.60       95.68     11.92 o 
  -3  11   3       52.96       80.92      8.85 o 
  -2  11   3       14.39       25.90      5.64 o 
  -1  11   3      192.58      208.82      7.43 o 
   0  11   3      156.34      151.36      7.11 o 
   1  11   3        0.42       21.36      4.56 o 
   2  11   3      501.05      483.47     13.86 o 
   3  11   3      210.67      224.89      8.49 o 
   4  11   3      110.73      117.26      9.27 o 
   5  11   3      182.76      151.85     13.49 o 
   6  11   3       19.72       13.23     13.73 o 
  -6  12   3       24.43       38.59     11.13 o 
  -5  12   3      175.78      160.97     22.15 o 
  -4  12   3       33.83       42.30      8.77 o 
  -3  12   3      728.17      751.27     21.72 o 
  -2  12   3      102.78       88.56      6.75 o 
  -1  12   3      356.27      346.68      9.12 o 
   0  12   3      117.81      108.00      5.10 o 
   1  12   3      295.21      307.94      7.25 o 
   2  12   3      377.98      384.45     15.34 o 
   3  12   3       42.44       76.68      6.19 o 
   4  12   3        3.29        3.18      6.74 o 
   5  12   3       78.47       85.38     10.12 o 
   6  12   3        0.24       11.28     10.15 o 
  -6  13   3      178.30      150.93     43.81 o 
  -5  13   3       90.34      105.37     12.55 o 
  -4  13   3      168.26      165.09     13.57 o 
  -3  13   3     1092.36     1138.39     29.59 o 
  -2  13   3      164.22      154.98      8.20 o 
  -1  13   3      557.92      556.70     23.37 o 
   0  13   3        0.86       14.88      7.38 o 
   1  13   3     1888.41     1776.04     30.39 o 
   2  13   3       12.83       20.41      5.34 o 
   3  13   3     1323.38     1320.12     17.97 o 
   4  13   3       46.31       87.73      7.64 o 
   5  13   3       26.88       30.90     11.54 o 
   6  13   3       26.38       50.34     18.19 o 
  -6  14   3        0.77       25.76     14.64 o 
  -5  14   3        0.07        6.04      7.98 o 
  -4  14   3       60.62       99.72     11.22 o 
  -3  14   3      276.97      295.83     16.00 o 
  -2  14   3      268.52      238.12      9.13 o 
  -1  14   3      792.34      839.07     16.31 o 
   0  14   3      156.73      127.42      5.42 o 
   1  14   3      220.36      261.62      9.37 o 
   2  14   3       81.46       99.61      5.77 o 
   3  14   3        1.78       51.74     10.87 o 
   4  14   3      652.23      699.29     21.57 o 
   5  14   3       43.68       46.15     11.40 o 
   6  14   3      381.38      338.43     32.18 o 
  -6  15   3      133.30      137.22     44.71 o 
  -5  15   3       93.04       67.12     15.91 o 
  -4  15   3      457.28      466.37     26.02 o 
  -3  15   3      279.57      285.27     14.20 o 
  -2  15   3      363.58      365.75     13.67 o 
  -1  15   3      489.59      519.43     15.47 o 
   0  15   3      229.02      165.65      6.08 o 
   1  15   3      185.70      145.21      6.03 o 
   2  15   3     1079.41     1042.92     26.03 o 
   3  15   3        0.07       11.71      5.02 o 
   4  15   3      392.59      378.22     12.58 o 
   5  15   3      145.76      168.02     16.02 o 
   6  15   3       18.50       61.52     13.22 o 
  -6  16   3        0.60        2.17     10.43 o 
  -5  16   3      108.85      126.47     23.67 o 
  -4  16   3       94.21      118.73     10.72 o 
  -3  16   3       17.28       40.84      7.71 o 
  -2  16   3      135.42      135.91      7.96 o 
  -1  16   3      315.63      301.33      9.32 o 
   0  16   3       57.64       85.70      7.09 o 
   1  16   3       65.29       62.03      4.79 o 
   2  16   3       11.09       38.76      7.68 o 
   3  16   3       60.05       74.20      6.36 o 
   4  16   3       10.13       29.44      7.52 o 
   5  16   3      127.73      152.99     35.89 o 
   6  16   3        0.90       18.18     12.48 o 
  -6  17   3       34.99       30.46     12.63 o 
  -5  17   3      413.94      427.10     87.16 o 
  -4  17   3       84.82       83.34     10.01 o 
  -3  17   3      215.85      197.80      9.90 o 
  -2  17   3       46.61       41.25      6.10 o 
  -1  17   3      159.18      190.41      8.42 o 
   0  17   3      788.40      694.28     27.14 o 
   1  17   3        0.71       22.52      4.21 o 
   2  17   3      118.11      117.31      6.29 o 
   3  17   3       76.45       85.18      6.44 o 
   4  17   3        3.65        2.37      6.67 o 
   5  17   3      239.96      237.59     32.43 o 
   6  17   3       54.39       45.67     12.55 o 
  -6  18   3       31.39       26.50     11.80 o 
  -5  18   3        0.00       29.10     11.53 o 
  -4  18   3        0.24        5.07      7.71 o 
  -3  18   3       59.30       79.27      7.93 o 
  -2  18   3        0.53        7.95      5.15 o 
  -1  18   3     1215.54     1211.20     39.92 o 
   1  18   3      348.19      420.60      9.25 o 
   2  18   3       22.88       34.09      5.79 o 
   3  18   3      335.71      355.79     12.19 o 
   4  18   3       85.12       86.75     10.50 o 
   5  18   3      165.87      165.91     17.13 o 
   6  18   3        9.64       15.73     10.20 o 
  -6  19   3        2.52        6.57     10.10 o 
  -5  19   3       44.45       48.51     11.53 o 
  -4  19   3       73.35       75.56      8.59 o 
  -3  19   3      296.40      310.18     11.78 o 
  -2  19   3      463.15      442.42     12.39 o 
  -1  19   3       21.47       51.25     15.13 o 
   0  19   3     1120.39     1101.41     32.34 o 
   1  19   3      780.40      834.79     12.67 o 
   2  19   3      477.99      487.58     10.57 o 
   3  19   3      267.49      251.46     10.69 o 
   4  19   3        0.51       13.80     13.29 o 
   5  19   3       34.95       40.48      9.98 o 
   6  19   3        7.29        6.04     10.69 o 
  -6  20   3       33.82       18.83     15.74 o 
  -5  20   3       46.88       36.51     22.05 o 
  -4  20   3       34.10       56.28      9.88 o 
  -3  20   3      171.50      162.80      9.56 o 
  -2  20   3       80.61       92.49      8.09 o 
  -1  20   3       11.65       11.10      4.81 o 
   0  20   3      410.11      446.37     23.21 o 
   2  20   3      344.33      304.89     10.59 o 
   3  20   3      121.83      105.19      8.18 o 
   4  20   3       61.41       57.28      9.95 o 
   5  20   3        0.36        1.23      8.04 o 
   6  20   3        0.14       12.34     19.40 o 
  -6  21   3       63.49       73.12     13.80 o 
  -5  21   3       12.55       13.31      9.86 o 
  -4  21   3      418.94      378.89     55.82 o 
  -3  21   3      151.27      194.67     10.42 o 
  -2  21   3       35.24       34.43      6.00 o 
  -1  21   3        8.98       21.49      5.43 o 
   1  21   3      245.99      230.20      9.66 o 
   2  21   3       14.32       29.22      5.83 o 
   3  21   3       31.34       45.02      8.35 o 
   4  21   3        5.18       35.92     17.15 o 
   5  21   3        0.79        3.78      8.98 o 
   6  21   3       67.08       61.95     25.76 o 
  -6  22   3        0.42      401.33    237.53 o 
  -5  22   3        7.56       37.11     10.76 o 
  -4  22   3       61.04       84.75     10.80 o 
  -3  22   3      139.85      182.83     10.56 o 
  -2  22   3      259.17      275.11     10.53 o 
  -1  22   3      100.18      115.93      8.36 o 
   0  22   3      477.79      523.48     11.16 o 
   1  22   3      115.58      118.56      6.67 o 
   2  22   3       17.47       26.14      5.86 o 
   3  22   3        7.40       30.59      7.08 o 
   4  22   3      702.13      614.16     30.26 o 
   5  22   3        7.33        8.44     10.84 o 
   6  22   3      180.43      155.23     65.46 o 
  -5  23   3       96.21      127.11     50.42 o 
  -4  23   3      110.85      109.73     12.18 o 
  -3  23   3      671.19      663.89     24.46 o 
  -2  23   3       59.84       76.33     11.78 o 
  -1  23   3       64.65       61.57      5.84 o 
   0  23   3     1537.85     1578.90     25.92 o 
   1  23   3       26.12       26.50      6.00 o 
   2  23   3      221.46      215.07      9.88 o 
   3  23   3      633.15      585.70     21.10 o 
   4  23   3       44.20       80.64     13.22 o 
   5  23   3       71.10      105.61     30.73 o 
  -5  24   3       24.25       32.30     11.02 o 
  -4  24   3        5.47        7.79      8.52 o 
  -3  24   3      216.16      273.08     15.12 o 
  -2  24   3        0.47       12.37      7.83 o 
  -1  24   3        0.06        0.53      4.54 o 
   0  24   3       89.05      159.32     16.48 o 
   1  24   3       19.79       19.61      6.00 o 
   2  24   3       82.00       88.12      7.62 o 
   3  24   3       31.69       51.75      8.01 o 
   4  24   3        1.55        9.76      7.95 o 
   5  24   3       25.22       31.77     11.39 o 
  -5  25   3       18.28        9.87     10.27 o 
  -4  25   3        3.19        6.24      9.15 o 
  -3  25   3       41.60       59.82     10.62 o 
  -2  25   3      142.95      114.05     10.65 o 
  -1  25   3      141.29      114.02      6.59 o 
   0  25   3       41.52       33.90      4.98 o 
   1  25   3      149.77      130.11      8.70 o 
   2  25   3      179.24      192.80     12.67 o 
   3  25   3       44.29       54.31      8.03 o 
   4  25   3       16.04       30.98      9.39 o 
   5  25   3        7.02       16.01     10.41 o 
  -5  26   3        2.30       -9.21      8.15 o 
  -4  26   3       28.39       28.80      9.92 o 
  -3  26   3       97.23      150.22     12.92 o 
  -2  26   3        2.85       11.08      7.26 o 
  -1  26   3       43.59       77.38      6.35 o 
   0  26   3       35.76       77.17     12.15 o 
   1  26   3        2.10       20.68      6.54 o 
   2  26   3        2.93       27.67      6.17 o 
   3  26   3      126.11      122.82      9.46 o 
   4  26   3        1.76       -0.02      7.46 o 
   5  26   3       19.20       14.38      9.59 o 
  -5  27   3       13.57        7.96      9.01 o 
  -4  27   3        1.31        4.14      8.42 o 
  -3  27   3       11.67       23.91      9.54 o 
  -2  27   3      131.75      139.66     11.30 o 
  -1  27   3      116.13      154.01     10.52 o 
   0  27   3     1381.99     1293.58     33.93 o 
   1  27   3      247.19      219.17     14.85 o 
   2  27   3      464.09      387.34     27.35 o 
   3  27   3      109.78       92.23      8.62 o 
   4  27   3       16.70        6.69      9.01 o 
   5  27   3       27.86       15.26      9.05 o 
  -5  28   3        0.87        2.04      8.72 o 
  -4  28   3       17.70       13.87      8.59 o 
  -3  28   3       87.17       62.55      9.51 o 
  -2  28   3      200.40      219.88     13.09 o 
  -1  28   3      811.92      808.55     30.15 o 
   0  28   3      519.64      578.09     17.26 o 
   1  28   3      295.37      338.34     14.09 o 
   2  28   3        0.02       24.66      6.76 o 
   3  28   3       30.12       34.63      7.49 o 
   4  28   3        4.01        5.32      9.15 o 
   5  28   3       22.72       21.72      8.67 o 
  -5  29   3       33.62       33.56     10.20 o 
  -4  29   3      108.20       96.12     12.55 o 
  -3  29   3       16.28       17.59      9.79 o 
  -2  29   3       30.48       43.26      9.67 o 
  -1  29   3      888.73      857.37     28.37 o 
   0  29   3      118.20      113.33      8.12 o 
   1  29   3     1366.18     1254.70     62.48 o 
   2  29   3        7.04        0.13      6.46 o 
   3  29   3       21.74       10.70      6.98 o 
   4  29   3       26.49       27.42      9.22 o 
   5  29   3        2.23        7.09      8.65 o 
  -5  30   3        0.45        6.72      8.94 o 
  -4  30   3        1.18        6.56     12.65 o 
  -3  30   3       14.49       19.06      9.30 o 
  -2  30   3      119.79      125.42     11.56 o 
  -1  30   3       92.92      149.24     13.66 o 
   0  30   3      190.86      178.00     12.62 o 
   2  30   3       47.09       40.39      7.74 o 
   3  30   3       82.21       87.06      8.95 o 
   4  30   3       91.61       88.78     14.51 o 
   5  30   3        0.57       -4.43      8.21 o 
  -5  31   3       39.11       60.67     17.77 o 
  -4  31   3        0.50      -11.34      8.66 o 
  -3  31   3        0.20       13.87      8.42 o 
  -2  31   3       47.62       46.30     11.68 o 
  -1  31   3      149.85      188.37     15.00 o 
   0  31   3      735.85      644.71     20.12 o 
   1  31   3      154.57      143.41     10.24 o 
   2  31   3       52.69       56.48      8.33 o 
   3  31   3        2.37       16.39      7.20 o 
   4  31   3       13.26       16.29      8.63 o 
   5  31   3        0.11       -1.33      9.34 o 
  -4  32   3       11.88       24.08     10.01 o 
  -3  32   3       24.48       36.24     10.14 o 
  -2  32   3        7.04       -0.43     10.66 o 
  -1  32   3       79.99      100.15     10.84 o 
   0  32   3       88.31      135.65     11.64 o 
   1  32   3        7.82       19.90      7.46 o 
   2  32   3        0.06        2.02      6.66 o 
   3  32   3      246.52      187.59     11.12 o 
   4  32   3       11.47       15.78      7.93 o 
  -4  33   3        2.22       17.70     10.72 o 
  -3  33   3      206.62      235.96     15.23 o 
  -2  33   3        1.08        5.53     11.16 o 
  -1  33   3      429.35      401.54     17.12 o 
   0  33   3       16.32       32.33      9.64 o 
   2  33   3       49.36       42.88      7.97 o 
   3  33   3       19.42       31.78      7.60 o 
   4  33   3       88.13       84.18     11.83 o 
  -4  34   3       50.24       50.30     11.64 o 
  -3  34   3        0.22       20.98     12.25 o 
  -2  34   3        0.08        4.75     11.06 o 
  -1  34   3       70.81      115.09     16.78 o 
   0  34   3      115.66      147.54     13.29 o 
   1  34   3      934.70      862.79     24.04 o 
   2  34   3       34.97       38.65      7.68 o 
   3  34   3        8.23       10.82      7.21 o 
   4  34   3       28.03       42.09     10.04 o 
  -4  35   3       29.49       32.10     10.81 o 
  -3  35   3        0.63        5.79     11.36 o 
  -2  35   3       57.37       83.25     21.55 o 
  -1  35   3      341.11      322.02     33.66 o 
   0  35   3      619.82      630.01     34.09 o 
   1  35   3       33.67       61.79     11.54 o 
   2  35   3      192.39      158.46     14.06 o 
   3  35   3       23.13       22.52      7.41 o 
   4  35   3        7.47       29.86      9.31 o 
  -4  36   3        0.76       13.67     13.93 o 
  -3  36   3       40.03       42.70     13.27 o 
  -2  36   3      318.35      326.86     20.69 o 
  -1  36   3       11.84       10.88      9.05 o 
   0  36   3      156.39      164.82     13.77 o 
   1  36   3        0.18        1.49      9.61 o 
   2  36   3       85.62       61.11     14.90 o 
   3  36   3        5.16       18.85      8.00 o 
   4  36   3        6.18        8.40      8.03 o 
  -4  37   3        0.15       -0.15     12.58 o 
  -3  37   3        0.01        0.61      9.83 o 
  -2  37   3      267.09      258.85     24.31 o 
  -1  37   3        0.92       34.01     12.29 o 
   0  37   3        0.08       16.62      9.53 o 
   1  37   3       43.47       19.61      9.60 o 
   2  37   3        0.98       18.28     10.62 o 
   3  37   3        9.74       24.21      8.94 o 
   4  37   3       10.71       17.86      9.11 o 
  -3  38   3        0.77        7.59     12.47 o 
  -2  38   3        8.01       28.33     13.14 o 
  -1  38   3       72.71      110.25     15.23 o 
   0  38   3       55.70       96.93     31.02 o 
   1  38   3        0.58       13.54     15.41 o 
   2  38   3      338.92      308.78     17.11 o 
   3  38   3       11.42       32.54     13.46 o 
  -3  39   3        0.58       23.04     13.59 o 
  -2  39   3       98.19       98.16     15.88 o 
  -1  39   3      117.27      170.58     23.46 o 
   0  39   3       50.30       30.21      9.84 o 
   1  39   3      105.25      122.88     13.28 o 
   2  39   3       40.27       45.59     10.43 o 
   3  39   3        0.01       18.02     12.29 o 
  -3  40   3       14.57       -1.36     11.73 o 
  -2  40   3        4.88       13.69     21.25 o 
  -1  40   3        1.23       26.93     17.09 o 
   0  40   3        4.80       12.42      9.76 o 
   1  40   3        7.85       33.13     17.45 o 
   2  40   3        1.70       -7.08      9.45 o 
   3  40   3        0.09       16.10     11.98 o 
  -3  41   3        0.34        5.12     11.34 o 
  -2  41   3        0.02       20.68     25.41 o 
  -1  41   3        5.61       26.74     13.09 o 
   0  41   3        7.21       11.56      9.99 o 
   1  41   3       29.04       40.02     11.14 o 
   2  41   3        0.07       -0.06      9.83 o 
   3  41   3       34.30       78.04     16.08 o 
  -2  42   3        4.66        9.05     11.87 o 
  -1  42   3       25.21       40.76     48.52 o 
   0  42   3        5.39       12.11     10.11 o 
   1  42   3       16.94        4.81      9.95 o 
   2  42   3       14.56       15.26      9.50 o 
  -2  43   3       57.33       99.18     17.79 o 
  -1  43   3       95.31      106.98     36.89 o 
   0  43   3      125.09      130.73     25.71 o 
   1  43   3        6.28       12.67     11.04 o 
   2  43   3      135.18      173.55     15.53 o 
  -2  44   3       75.23       81.15     42.15 o 
  -1  44   3        6.55       34.72     27.77 o 
   0  44   3        8.79       20.07     13.39 o 
   1  44   3       56.47       57.83     11.78 o 
   2  44   3        1.38       -2.91     12.66 o 
  -1  45   3        4.66        3.63     21.00 o 
   0  45   3        4.30       23.22     13.49 o 
   1  45   3        5.25        1.78     10.16 o 
  -1  46   3        0.64        0.48     21.95 o 
   0  46   3        3.98       13.72     19.00 o 
   1  46   3        4.36       15.47     10.69 o 
  -6   0   4        4.06       -1.00     12.83 o 
  -4   0   4        2.07        6.42     10.33 o 
  -2   0   4      238.48      211.22     16.54 o 
   0   0   4       32.25      115.23     87.87 o 
   2   0   4       38.23       33.68     10.12 o 
   4   0   4       74.15       89.44     12.19 o 
   6   0   4        4.17       -4.41     12.53 o 
  -6   1   4        4.35        3.50      9.57 o 
  -5   1   4       18.40       20.39      9.81 o 
  -4   1   4       17.70       11.71      8.45 o 
  -3   1   4      153.41      175.15     12.36 o 
  -2   1   4        6.25       15.76      6.87 o 
  -1   1   4      519.10      511.78     16.84 o 
   0   1   4     1276.83     1294.48     12.92 o 
   1   1   4      864.43      823.18     24.26 o 
   2   1   4       24.50       32.09      8.72 o 
   3   1   4      330.35      337.17     25.97 o 
   4   1   4       62.17       70.42      8.23 o 
   5   1   4       48.03       55.09     11.03 o 
   6   1   4        4.15        6.93      9.32 o 
  -6   2   4       48.03       51.63     21.25 o 
  -5   2   4        8.74       12.68      8.98 o 
  -4   2   4       21.89       12.73      8.86 o 
  -3   2   4      278.39      267.74     14.35 o 
  -2   2   4      117.48      112.67      9.57 o 
  -1   2   4      273.46      422.97     28.97 o 
   0   2   4        0.37      136.66     45.83 o 
   1   2   4      436.04      525.54     25.51 o 
   2   2   4      327.50      304.69     12.47 o 
   3   2   4      134.42      138.90     10.37 o 
   4   2   4       52.23       54.95      8.36 o 
   5   2   4       42.06       45.91     10.65 o 
   6   2   4       31.26       22.55     12.33 o 
  -6   3   4        2.65        9.37      9.60 o 
  -5   3   4        0.08        5.64      8.91 o 
  -4   3   4        0.05       -2.67      7.95 o 
  -3   3   4        1.98       28.18      8.84 o 
  -2   3   4       93.32       87.23      8.89 o 
  -1   3   4     3238.87     3274.95     57.84 o 
   0   3   4     2439.39     2543.27     60.28 o 
   1   3   4     2927.31     2793.36    194.63 o 
   2   3   4       14.91       61.21     12.23 o 
   3   3   4        1.21        1.99      6.47 o 
   4   3   4       54.25       59.72      9.30 o 
   5   3   4        0.30       14.90      9.42 o 
   6   3   4        7.59        5.29      8.59 o 
  -6   4   4        4.56       -4.72      8.81 o 
  -5   4   4       61.82       51.69     10.30 o 
  -4   4   4       44.44       42.97     10.52 o 
  -3   4   4        8.55       15.48      7.95 o 
  -2   4   4      510.69      548.83     17.78 o 
  -1   4   4     1011.11     1151.25     46.98 o 
   0   4   4       23.74       68.23      9.96 o 
   1   4   4        0.79      126.11     45.46 o 
   2   4   4      874.01      938.61     37.24 o 
   3   4   4        0.14       -0.24      6.70 o 
   4   4   4       15.28       11.15      7.81 o 
   5   4   4       94.03       87.11     12.13 o 
   6   4   4       10.67       15.94     10.88 o 
  -6   5   4        9.34       10.26     12.33 o 
  -5   5   4        8.75       16.21      9.55 o 
  -4   5   4       81.19      102.40     23.36 o 
  -3   5   4       25.60       25.60      8.27 o 
  -2   5   4     1224.66     1192.41     25.40 o 
  -1   5   4      680.05      779.50     16.28 o 
   0   5   4      571.94      491.32     15.40 o 
   1   5   4     1547.13     1800.54     77.41 o 
   2   5   4      288.93      330.14     13.49 o 
   3   5   4       20.40       20.36      7.39 o 
   4   5   4       24.78       28.25      7.83 o 
   5   5   4        0.34        4.94      9.87 o 
   6   5   4        0.01       -1.77      8.59 o 
  -6   6   4        6.93       -2.24      8.27 o 
  -5   6   4        0.67       21.03      9.31 o 
  -4   6   4       92.67      105.16     13.28 o 
  -3   6   4        8.55       27.62      9.07 o 
  -2   6   4      559.91      634.78     18.96 o 
  -1   6   4      304.13      310.65     10.94 o 
   0   6   4       41.34      101.26     10.40 o 
   1   6   4      530.53      544.43     15.12 o 
   2   6   4     1148.58     1327.57     69.40 o 
   3   6   4       19.68       35.00      7.69 o 
   4   6   4      208.13      202.41     12.96 o 
   5   6   4        2.10        5.83      7.43 o 
   6   6   4        5.66        7.47      9.15 o 
  -6   7   4        9.66        8.78      9.78 o 
  -5   7   4       56.48       40.28     10.84 o 
  -4   7   4      259.71      250.63     18.29 o 
  -3   7   4      128.69      110.16     17.64 o 
  -2   7   4      774.36      707.59     29.87 o 
  -1   7   4      755.41      716.03     15.37 o 
   0   7   4     1395.02     1575.30     20.24 o 
   1   7   4      534.71      567.02     23.86 o 
   2   7   4      483.90      535.94     12.89 o 
   3   7   4      139.56      149.25     13.23 o 
   4   7   4      150.71      163.76     14.73 o 
   5   7   4       17.20       17.54      7.59 o 
   6   7   4        9.56        3.18      8.41 o 
  -6   8   4       33.39       19.67     10.28 o 
  -5   8   4        0.94       14.66     15.74 o 
  -4   8   4       15.75       44.15     10.53 o 
  -3   8   4        0.03       22.23      8.22 o 
  -2   8   4      185.51      219.46     10.65 o 
   0   8   4      307.24      472.22     33.16 o 
   2   8   4       40.20       77.30      8.51 o 
   3   8   4        0.04       25.67      7.47 o 
   4   8   4       48.92       49.94      9.15 o 
   5   8   4       32.88       52.29      9.60 o 
   6   8   4       36.12       20.96     10.23 o 
  -6   9   4        0.39        6.01      9.43 o 
  -5   9   4      164.99      129.94     18.35 o 
  -4   9   4       25.94       30.43      9.53 o 
  -3   9   4      142.17      155.93     11.80 o 
  -2   9   4      116.95      143.63      9.42 o 
  -1   9   4      802.73      830.65     23.25 o 
   0   9   4     3518.46     3615.06     78.57 o 
   1   9   4     1210.59     1134.32     20.73 o 
   2   9   4      597.21      598.03     13.66 o 
   3   9   4      199.40      205.73     11.53 o 
   4   9   4        2.40       20.56      8.55 o 
   5   9   4      217.04      203.58     13.66 o 
   6   9   4        7.15       15.94     14.64 o 
  -6  10   4        4.45        6.39      9.82 o 
  -5  10   4       70.31       65.77     11.82 o 
  -4  10   4       73.80       95.85     12.39 o 
  -3  10   4       43.92       66.28     10.57 o 
  -2  10   4     1052.29      958.07     29.04 o 
  -1  10   4      236.99      284.59     16.94 o 
   0  10   4       52.67      175.92     33.02 o 
   1  10   4      208.18      253.94     18.97 o 
   2  10   4     1011.55     1066.43     34.80 o 
   3  10   4       97.15      123.57     10.04 o 
   4  10   4      140.53      150.95     12.33 o 
   5  10   4       79.71       79.12     12.02 o 
   6  10   4       16.15       14.64     14.94 o 
  -6  11   4      145.07      129.85     14.66 o 
  -5  11   4        0.02        7.15      8.61 o 
  -4  11   4      582.72      533.93     21.93 o 
  -3  11   4      117.65      110.19      9.57 o 
  -2  11   4        9.57       49.95     13.62 o 
  -1  11   4     1033.99     1057.81     29.81 o 
   0  11   4       90.84       97.09     13.14 o 
   1  11   4      914.91      902.29     20.46 o 
   2  11   4       58.78       84.56      9.98 o 
   3  11   4      357.27      340.72     37.73 o 
   4  11   4      287.82      293.78     15.35 o 
   5  11   4        0.93        6.29      8.03 o 
   6  11   4      129.13      131.32     23.26 o 
  -6  12   4       42.79       38.25     10.72 o 
  -5  12   4        5.91       -0.93      9.82 o 
  -3  12   4       92.29       81.69      8.77 o 
  -2  12   4       26.08       51.28      8.11 o 
  -1  12   4       97.69      109.51      6.92 o 
   0  12   4        0.00        7.83      4.28 o 
   1  12   4       29.27       83.50      8.20 o 
   2  12   4      100.36      100.46      6.96 o 
   3  12   4        3.22       28.53      6.68 o 
   4  12   4      116.97      126.39     11.42 o 
   5  12   4       16.30       20.34     11.91 o 
   6  12   4        4.99       29.27     14.74 o 
  -6  13   4       61.13       51.56     10.15 o 
  -5  13   4        2.37       -3.63      8.19 o 
  -4  13   4      292.25      249.90     13.73 o 
  -3  13   4      122.93      109.69      9.98 o 
  -2  13   4      632.84      621.94     17.70 o 
  -1  13   4      159.72      169.06      8.17 o 
   0  13   4      113.84       90.38      6.02 o 
   1  13   4      241.81      260.68      7.63 o 
   2  13   4      342.27      318.30     10.46 o 
   3  13   4      113.65       91.47      8.03 o 
   4  13   4      355.41      412.44     17.87 o 
   5  13   4        4.42       11.45     10.19 o 
   6  13   4      142.01      125.11     21.85 o 
  -6  14   4        0.27        3.74      8.91 o 
  -5  14   4       11.94       12.37      8.56 o 
  -4  14   4        3.14       29.80      9.31 o 
  -3  14   4       34.26       43.72      7.86 o 
  -2  14   4       47.70       80.83      7.40 o 
  -1  14   4       47.77       66.38      6.57 o 
   0  14   4        0.30       -0.20      5.06 o 
   1  14   4       79.92       93.26      9.85 o 
   2  14   4       24.77       62.81      6.62 o 
   3  14   4       32.46       32.67      6.70 o 
   4  14   4      121.49      133.09     11.96 o 
   5  14   4        2.14       -1.62      9.62 o 
   6  14   4       13.35       18.75     14.74 o 
  -6  15   4       21.58       35.83     16.84 o 
  -5  15   4        2.57        6.11      7.85 o 
  -4  15   4      220.98      236.57     21.45 o 
  -3  15   4        0.42       12.96      7.50 o 
  -2  15   4      342.44      340.28     11.79 o 
  -1  15   4      121.87      128.75      7.40 o 
   0  15   4       15.71        6.01      4.34 o 
   1  15   4      140.22      119.76      6.29 o 
   2  15   4      453.72      439.51     15.41 o 
   3  15   4        0.09        4.05      5.53 o 
   4  15   4       83.59       78.76     14.57 o 
   5  15   4        3.79        1.05     10.50 o 
   6  15   4        0.72        3.61     10.62 o 
  -6  16   4       12.03      577.40    500.88 o 
  -5  16   4        1.93       15.18      8.36 o 
  -4  16   4       22.31       32.19      8.88 o 
  -3  16   4       17.94       29.98      8.38 o 
  -2  16   4      179.70      182.41      9.78 o 
  -1  16   4        0.26        8.11      6.74 o 
   0  16   4        2.33       15.36      4.63 o 
   1  16   4        5.96       20.09      4.86 o 
   2  16   4       83.71       92.73      6.97 o 
   3  16   4        9.57       35.30      6.76 o 
   4  16   4       19.25       22.71     11.53 o 
   5  16   4       15.07       22.66     17.99 o 
   6  16   4        0.80       12.33     11.69 o 
  -5  17   4      261.68      262.65     33.51 o 
  -4  17   4        0.05        5.41      7.64 o 
  -3  17   4      186.52      193.50     10.95 o 
  -2  17   4        3.27        8.33      5.72 o 
  -1  17   4      158.36      180.30      8.71 o 
   0  17   4      127.07      146.12      9.13 o 
   1  17   4      258.63      240.71     10.45 o 
   2  17   4       10.75       16.71      5.17 o 
   3  17   4      306.16      358.21     16.07 o 
   4  17   4        0.13       -6.06     10.78 o 
   5  17   4      242.76      238.39     19.74 o 
  -5  18   4        0.53       35.43     12.49 o 
  -4  18   4       97.50       93.76     10.36 o 
  -3  18   4       24.75       43.70      7.96 o 
  -2  18   4        0.53        1.21      5.53 o 
  -1  18   4       10.68       27.11      5.72 o 
   0  18   4        0.06        7.87      4.36 o 
   1  18   4        4.12       24.79      4.67 o 
   2  18   4        2.40       10.37      5.21 o 
   4  18   4       30.78       52.58     17.24 o 
   5  18   4       23.69       29.40     12.52 o 
  -5  19   4        0.92       -7.10     11.03 o 
  -4  19   4       34.50       33.74      9.08 o 
  -3  19   4      389.83      366.48     16.09 o 
  -2  19   4      111.59      102.21      8.23 o 
  -1  19   4      172.90      218.82      9.32 o 
   0  19   4       24.44       16.24      4.41 o 
   1  19   4      189.11      196.20     11.65 o 
   2  19   4       85.03       64.52      6.54 o 
   3  19   4      623.14      697.73     34.29 o 
   4  19   4       57.55       85.25     14.59 o 
   5  19   4       23.48       33.37     12.94 o 
  -5  20   4        6.89        3.80     10.89 o 
  -4  20   4        2.58       18.33      8.79 o 
  -3  20   4       96.36      155.21     10.20 o 
  -2  20   4       49.19       63.59      7.66 o 
  -1  20   4       21.77       27.24      5.80 o 
   0  20   4       10.31        8.45      4.81 o 
   1  20   4       78.66       73.30      8.60 o 
   2  20   4       97.55       93.13     11.96 o 
   3  20   4        0.02       37.00      8.91 o 
   4  20   4        9.82       22.73     13.16 o 
   5  20   4        0.01       -4.05     10.18 o 
  -5  21   4       11.94       12.70     12.13 o 
  -4  21   4      264.19      317.31     52.43 o 
  -3  21   4       15.21       39.65      7.63 o 
  -2  21   4       21.97       42.14      7.33 o 
  -1  21   4       34.94       52.54      6.57 o 
   0  21   4      104.01       98.04      6.47 o 
   1  21   4       72.04       73.65      5.98 o 
   2  21   4       37.86       52.73      9.87 o 
   3  21   4       63.98       76.69     10.05 o 
   4  21   4      157.15      140.47     15.94 o 
   5  21   4        9.60        7.10     10.46 o 
  -5  22   4        1.62        8.83     11.28 o 
  -4  22   4       31.79       42.50     12.23 o 
  -3  22   4      283.17      273.24     12.54 o 
  -2  22   4      231.75      216.69     10.53 o 
  -1  22   4       18.80       15.52      5.59 o 
   0  22   4        1.99       17.50      5.06 o 
   1  22   4       84.98       65.85      7.96 o 
   2  22   4      225.35      205.62     12.30 o 
   3  22   4      383.98      424.96     26.16 o 
   4  22   4      104.66      102.31     15.90 o 
   5  22   4        1.72        0.57     10.97 o 
  -5  23   4       25.17       28.65     32.33 o 
  -4  23   4        0.29       32.23     12.63 o 
  -3  23   4       10.48       31.94      7.48 o 
  -2  23   4       70.66      117.32      9.31 o 
  -1  23   4       11.56       11.97      5.82 o 
   0  23   4      266.28      216.50      8.54 o 
   1  23   4       11.48       22.01      6.80 o 
   2  23   4        2.83       21.76     11.82 o 
   3  23   4       17.69       33.39      8.87 o 
   4  23   4        0.99       -4.59     11.44 o 
   5  23   4       25.45       17.14     12.10 o 
  -5  24   4        2.28       18.04     11.72 o 
  -4  24   4        4.17       10.55      8.93 o 
  -3  24   4        9.95       35.87      9.24 o 
  -2  24   4      251.45      251.77     11.58 o 
  -1  24   4       24.99       46.91      6.65 o 
   0  24   4       42.78       95.44      8.38 o 
   1  24   4       83.38       70.62     11.24 o 
   2  24   4       95.96      122.60     11.06 o 
   3  24   4      113.58      123.38     11.64 o 
   4  24   4        0.23       19.33     12.03 o 
   5  24   4        0.57        0.34     11.93 o 
  -5  25   4       32.99       33.93     13.31 o 
  -4  25   4        0.01       -4.55      8.15 o 
  -3  25   4      467.05      447.95     42.78 o 
  -2  25   4      366.13      416.62     17.65 o 
  -1  25   4      367.54      373.80     25.67 o 
   0  25   4      693.51      712.14     37.27 o 
   1  25   4      128.21      157.33     11.41 o 
   2  25   4      375.48      372.61     26.72 o 
   3  25   4      367.41      352.97     16.69 o 
   4  25   4        4.32       17.11     12.76 o 
   5  25   4       55.58       68.45     14.69 o 
  -5  26   4        0.76       11.35     10.87 o 
  -4  26   4       53.70       55.26     13.57 o 
  -3  26   4      180.96      187.71     26.60 o 
  -2  26   4        6.61       47.73     12.90 o 
  -1  26   4      367.80      341.10     34.38 o 
   1  26   4      465.94      422.60     16.23 o 
   2  26   4       20.35       44.36      8.62 o 
   3  26   4      173.57      182.41     28.75 o 
   4  26   4       38.19       56.42     12.98 o 
   5  26   4        0.00       -7.57     11.61 o 
  -5  27   4       14.02       13.27     11.66 o 
  -4  27   4       36.99       24.72     10.33 o 
  -3  27   4       97.16      114.75     12.53 o 
  -2  27   4      122.46      127.91     11.87 o 
  -1  27   4       22.71       45.48      6.98 o 
   0  27   4      147.88      137.05     14.89 o 
   1  27   4      127.05      151.66     11.60 o 
   2  27   4       59.09       76.73      9.87 o 
   3  27   4      160.04      186.21     13.83 o 
   4  27   4       94.16       87.56     14.97 o 
   5  27   4       20.27       29.60     12.59 o 
  -5  28   4        1.82       11.63     12.35 o 
  -4  28   4       34.00       28.02     10.62 o 
  -3  28   4        0.37       24.03     10.07 o 
  -2  28   4       74.26       88.72     10.68 o 
  -1  28   4        1.14        0.54      6.95 o 
   0  28   4        9.33       24.43      6.90 o 
   1  28   4       21.75       20.88      8.54 o 
   2  28   4      262.63      212.86     13.67 o 
   3  28   4        7.77       15.15      9.95 o 
   4  28   4        3.02       -0.21      9.96 o 
   5  28   4        0.26       -3.58     11.46 o 
  -4  29   4        0.91        2.50      9.66 o 
  -3  29   4       15.04       17.46      9.55 o 
  -2  29   4      320.06      326.10     22.85 o 
  -1  29   4        4.34        1.96     10.56 o 
   0  29   4      103.98      106.06      9.04 o 
   1  29   4        0.02       -0.12      7.66 o 
   2  29   4      114.39      154.57     14.58 o 
   3  29   4       25.86       26.54      9.09 o 
   4  29   4        3.71        6.82      9.53 o 
  -4  30   4        0.36        5.96      9.20 o 
  -3  30   4        3.50        3.24      9.30 o 
  -2  30   4      342.27      377.85     21.88 o 
  -1  30   4        3.61       -1.76     10.50 o 
   0  30   4       10.88       43.89      7.71 o 
   1  30   4        0.01       -2.76      7.57 o 
   2  30   4      579.26      551.21     20.66 o 
   3  30   4       17.56       35.08      9.26 o 
   4  30   4        0.16        0.79     20.05 o 
  -4  31   4        4.35       18.21     10.78 o 
  -3  31   4        0.53        7.69      8.90 o 
  -2  31   4      200.87      239.90     22.91 o 
  -1  31   4       51.69       51.31     12.68 o 
   0  31   4      630.02      615.98     43.08 o 
   1  31   4       32.42       24.89      8.21 o 
   2  31   4       10.20       61.25     11.63 o 
   3  31   4        5.39       13.82      8.99 o 
   4  31   4        3.49       23.81     12.31 o 
  -4  32   4       11.95       11.23     10.36 o 
  -3  32   4       23.14       48.47     14.28 o 
  -2  32   4       70.50      106.05     22.10 o 
  -1  32   4        0.64       12.66     10.64 o 
   0  32   4       27.57       77.82     18.46 o 
   1  32   4       65.56       47.25      9.11 o 
   2  32   4      122.18      112.58     11.85 o 
   3  32   4       87.47       78.89     12.29 o 
   4  32   4        3.03       -2.46     10.38 o 
  -4  33   4       33.01       47.91     11.63 o 
  -3  33   4      258.69      279.13     21.69 o 
  -2  33   4       17.97      112.65     44.11 o 
  -1  33   4       70.77       77.04     14.94 o 
   0  33   4       93.66       64.51     16.93 o 
   1  33   4        9.08       17.64      7.89 o 
   2  33   4        6.86       23.98      8.99 o 
   3  33   4      142.55      150.34     14.02 o 
   4  33   4       45.26       31.37     13.06 o 
  -4  34   4       25.36       11.42     14.61 o 
  -3  34   4        4.77       38.55     13.47 o 
  -2  34   4       56.55       69.59     13.94 o 
  -1  34   4      110.17      101.45     14.74 o 
   0  34   4        6.63        3.51      9.02 o 
   1  34   4       87.70       74.16     13.67 o 
   2  34   4       56.22       52.33      9.90 o 
   3  34   4       46.55       42.08     10.22 o 
   4  34   4       15.52       13.48     12.83 o 
  -3  35   4        0.57       23.42     12.33 o 
  -2  35   4       12.20       34.94     15.39 o 
  -1  35   4       81.83       92.33     15.44 o 
   0  35   4        9.46        3.20      9.75 o 
   1  35   4      112.11      135.92     15.64 o 
   2  35   4       21.53       25.70      9.18 o 
   3  35   4       11.30       32.44      9.71 o 
  -3  36   4        1.64        9.16     13.47 o 
  -2  36   4       38.22       36.39     23.56 o 
  -1  36   4       12.43       30.06     19.10 o 
   0  36   4        0.08        1.41     14.06 o 
   1  36   4        0.61       53.58     48.62 o 
   2  36   4       20.55       37.86     13.06 o 
   3  36   4        2.19        7.05     10.10 o 
  -3  37   4       28.82       31.58     13.56 o 
  -2  37   4        0.42       21.82     12.53 o 
  -1  37   4       14.30       20.83     28.47 o 
   0  37   4        8.88        5.10     11.20 o 
   1  37   4        2.86        7.92     10.70 o 
   2  37   4       20.15       35.33     12.94 o 
   3  37   4       39.64       42.68      9.83 o 
  -3  38   4        0.68       20.87     27.97 o 
  -2  38   4       42.58       56.09     14.58 o 
  -1  38   4       11.62       31.00     14.44 o 
   0  38   4        0.03       10.60     10.59 o 
   1  38   4       17.40       26.14     11.74 o 
   2  38   4       62.84       58.77     16.99 o 
   3  38   4        3.76       17.34     13.88 o 
  -3  39   4       34.58       39.52     22.10 o 
  -2  39   4       24.01       31.14     17.49 o 
  -1  39   4       70.42       82.51     15.77 o 
   0  39   4        5.89        9.82     10.94 o 
   1  39   4       90.60       76.28     15.42 o 
   2  39   4       33.09       34.14     11.79 o 
   3  39   4       32.06       29.28     13.46 o 
  -2  40   4        1.17       13.64     12.57 o 
  -1  40   4        0.00       24.72     25.51 o 
   0  40   4        8.78       28.83     12.95 o 
   1  40   4       16.68       25.86     13.39 o 
   2  40   4        1.53       13.12     11.04 o 
  -2  41   4       24.34       42.48     14.74 o 
  -1  41   4       60.42       69.39     23.01 o 
   0  41   4      221.79      254.85     21.90 o 
   1  41   4       73.54      111.78     16.48 o 
   2  41   4       43.33       61.37     28.02 o 
  -2  42   4        8.97       -1.49     16.09 o 
  -1  42   4        0.01       12.02     40.85 o 
   0  42   4        6.89       19.50     13.99 o 
   1  42   4        1.62        9.87     13.02 o 
   2  42   4       11.15       23.60     12.95 o 
  -1  43   4       86.47      114.18     42.00 o 
   0  43   4       30.03       11.97     11.95 o 
   0  44   4        1.65      -23.06     20.95 o 
  -5   0   5       75.08       56.04     16.54 o 
  -3   0   5        8.08        2.51     13.03 o 
  -1   0   5      174.95      154.58     18.14 o 
   1   0   5       34.24       24.06     11.63 o 
   3   0   5       35.90       20.55     14.03 o 
   5   0   5        4.48        3.41     12.33 o 
  -6   1   5       13.95        6.22      9.32 o 
  -5   1   5        4.31        7.77      8.98 o 
  -4   1   5      144.60      134.77     20.50 o 
  -3   1   5        0.07        5.89      8.55 o 
  -2   1   5       87.54      102.19     10.93 o 
  -1   1   5       25.58       49.95     12.48 o 
   0   1   5        1.51       -1.43      7.80 o 
   1   1   5       43.12       50.40      8.61 o 
   2   1   5      184.90      183.50     14.23 o 
   3   1   5        0.03        3.13      7.84 o 
   4   1   5      279.51      284.87     44.58 o 
   5   1   5        8.86       16.51      9.48 o 
   6   1   5       18.35       24.46     15.84 o 
  -6   2   5        0.01       -7.98      9.32 o 
  -5   2   5        4.05       -0.79     11.88 o 
  -4   2   5       32.27       44.41     10.89 o 
  -3   2   5       26.45       44.19     10.17 o 
  -2   2   5       57.58       66.78     19.85 o 
  -1   2   5       30.67       65.25     21.66 o 
   0   2   5        3.88       10.62      9.01 o 
   1   2   5        1.92       84.18     41.30 o 
   2   2   5       20.03       32.20      9.10 o 
   3   2   5       15.07       42.60      9.88 o 
   4   2   5        1.17       23.62      8.00 o 
   5   2   5       33.21       24.15     14.23 o 
  -6   3   5        1.37       -2.48      9.11 o 
  -5   3   5        1.28        5.14      9.22 o 
  -4   3   5        5.75        8.04      8.40 o 
  -3   3   5      362.71      347.93     17.94 o 
  -2   3   5        0.17        2.94      8.77 o 
  -1   3   5     1042.05      957.27     18.69 o 
   0   3   5       83.38       85.17     10.56 o 
   1   3   5     1196.90     1012.10     56.49 o 
   2   3   5        5.50       17.87      8.46 o 
   3   3   5      450.08      500.95     22.28 o 
   4   3   5       33.73       48.10      9.20 o 
   5   3   5       10.35       22.18     13.13 o 
  -5   4   5        0.29        7.06      8.59 o 
  -4   4   5       43.09       40.06     10.54 o 
  -3   4   5       66.90      102.32     12.63 o 
  -2   4   5        3.03        7.81      8.37 o 
  -1   4   5       22.65      115.37     30.93 o 
   0   4   5        2.05        2.44      6.84 o 
   1   4   5      131.45      243.24     13.84 o 
   2   4   5        1.60        0.19      8.97 o 
   3   4   5      215.12      237.93     34.13 o 
   4   4   5        2.63        1.82      9.71 o 
   5   4   5        1.28        6.53     10.27 o 
  -5   5   5        0.42       16.15      9.71 o 
  -4   5   5       11.22       25.91     16.44 o 
  -3   5   5      166.54      214.40     15.29 o 
  -2   5   5        5.69       64.29     19.45 o 
  -1   5   5     1114.38     1110.78     32.34 o 
   0   5   5      195.19      162.72     12.58 o 
   1   5   5      888.12      915.02     25.33 o 
   2   5   5        0.28       26.71     20.75 o 
   3   5   5       66.45       80.58      9.69 o 
   4   5   5       10.03       13.84      8.57 o 
   5   5   5        0.06      -14.23     13.53 o 
  -5   6   5        9.38       28.17     10.29 o 
  -4   6   5       61.40       84.93     14.54 o 
  -3   6   5      386.07      342.46     25.51 o 
  -2   6   5      556.52      542.95     16.28 o 
  -1   6   5        0.81       53.65     25.29 o 
   0   6   5        7.33       26.13      8.12 o 
   2   6   5      395.93      359.43     17.78 o 
   3   6   5      510.33      443.78     37.02 o 
   4   6   5       21.34       36.76      9.11 o 
   5   6   5       22.66       33.86     11.23 o 
  -5   7   5      181.34      137.85     14.62 o 
  -4   7   5      141.58      143.34     14.03 o 
  -3   7   5       77.79      127.59     13.02 o 
  -2   7   5      227.85      241.54     12.79 o 
  -1   7   5       26.16       38.17      9.03 o 
   0   7   5        1.97       12.04      7.96 o 
   1   7   5       55.35       68.52      8.83 o 
   2   7   5      457.33      425.68     18.93 o 
   3   7   5      126.10      138.73     12.97 o 
   4   7   5      251.53      265.40     17.28 o 
   5   7   5      170.01      138.06     15.73 o 
  -5   8   5       11.83       40.32     11.25 o 
  -4   8   5        3.02       18.19     10.34 o 
  -3   8   5      335.80      323.62     17.24 o 
  -2   8   5       31.78       56.36      8.42 o 
  -1   8   5      237.01      238.84     18.92 o 
   0   8   5        3.53       59.13     20.60 o 
   1   8   5      200.81      189.94     12.97 o 
   2   8   5       27.48       60.92      9.16 o 
   3   8   5      180.91      152.83     11.39 o 
   4   8   5        2.62       31.01      8.59 o 
   5   8   5       16.47       41.45     10.29 o 
  -5   9   5      130.25      111.46     13.47 o 
  -4   9   5        9.04       36.38     12.68 o 
  -3   9   5      177.11      176.66     12.15 o 
  -2   9   5       62.31       67.79      9.03 o 
  -1   9   5        0.50       37.38      7.37 o 
   0   9   5      435.51      391.68     41.72 o 
   2   9   5      199.23      208.68     17.05 o 
   3   9   5      237.61      239.51     13.93 o 
   4   9   5      100.01      100.51     11.38 o 
   5   9   5      139.55      129.88     13.15 o 
  -5  10   5        1.82        7.41      9.27 o 
  -4  10   5      146.71      116.36     13.38 o 
  -2  10   5      182.14      161.97     11.34 o 
  -1  10   5      253.66      252.41     11.45 o 
   0  10   5        0.06       29.04      5.86 o 
   1  10   5      382.71      344.22     16.13 o 
   2  10   5      119.89      125.54     13.03 o 
   3  10   5        0.58       52.13     12.74 o 
   4  10   5       83.67       89.73     10.84 o 
   5  10   5        8.70       15.12      9.49 o 
  -5  11   5        0.34       -1.87      8.93 o 
  -4  11   5        9.54       16.51      9.17 o 
  -3  11   5      753.09      738.27     58.59 o 
  -2  11   5        4.41       14.53      7.55 o 
  -1  11   5        7.98       22.90      7.08 o 
   0  11   5      104.96       88.95      7.65 o 
   1  11   5       79.83      102.89     11.10 o 
   2  11   5       15.41       35.14      8.49 o 
   3  11   5      780.52      748.88     22.27 o 
   4  11   5       10.55       15.93      7.93 o 
   5  11   5        6.54       13.35     12.08 o 
  -5  12   5       27.13       22.60      9.70 o 
  -4  12   5        0.65        4.72      7.91 o 
  -3  12   5      133.04      216.99     13.17 o 
  -2  12   5       39.69       53.09      8.37 o 
  -1  12   5        4.91       20.43      6.89 o 
   0  12   5       12.51       16.13      5.94 o 
   1  12   5        0.36        2.42      7.77 o 
   2  12   5        1.11        1.32      6.74 o 
   3  12   5      336.97      347.57     15.87 o 
   4  12   5        4.00        8.90      8.20 o 
   5  12   5       46.49       51.52     12.47 o 
  -5  13   5        9.17        0.22      8.20 o 
  -4  13   5       14.64       18.00      8.17 o 
  -3  13   5      647.93      644.13     32.36 o 
  -2  13   5       28.08       24.76      7.99 o 
  -1  13   5       18.91       21.84      6.33 o 
   0  13   5        1.17        1.78      5.65 o 
   1  13   5        2.87        9.25      7.28 o 
   2  13   5       31.24       33.59      7.96 o 
   3  13   5      418.69      379.27     25.10 o 
   4  13   5        8.52        5.70      7.27 o 
   5  13   5       13.17       14.01     11.17 o 
  -5  14   5        0.44       -3.18      8.06 o 
  -4  14   5        0.53        7.53      8.66 o 
  -3  14   5      234.84      242.22     21.65 o 
  -2  14   5        5.87       10.44      7.96 o 
  -1  14   5      136.81      138.96      9.94 o 
   0  14   5       12.63       18.02      5.90 o 
   1  14   5      148.63      149.75     11.93 o 
   2  14   5       33.28       37.45      8.70 o 
   3  14   5      369.16      376.90     30.14 o 
   4  14   5        0.31        9.78     10.86 o 
   5  14   5        0.93        0.86     11.70 o 
  -5  15   5        5.87       -0.47      8.87 o 
  -4  15   5       77.88      111.75     27.76 o 
  -3  15   5        3.55       17.53      8.20 o 
  -2  15   5       72.48       48.01      8.36 o 
  -1  15   5        7.63       10.95      7.34 o 
   0  15   5       23.71       14.63      5.80 o 
   1  15   5        5.08       18.47      6.76 o 
   2  15   5       80.71       90.53      9.72 o 
   3  15   5        0.31       41.31     11.01 o 
   4  15   5       61.31       57.83     13.29 o 
   5  15   5       13.92       14.26     12.01 o 
  -5  16   5        4.09        4.43      9.00 o 
  -4  16   5        1.21        1.67      7.83 o 
  -3  16   5      102.48      117.64     21.49 o 
  -2  16   5        1.46        4.44      7.14 o 
  -1  16   5        2.13        2.37      6.56 o 
   0  16   5        5.62       23.46      6.17 o 
   1  16   5       17.80      125.30     93.12 o 
   2  16   5        1.27       14.14      6.99 o 
   3  16   5       41.06       29.18     10.90 o 
   4  16   5        6.94        8.80      9.57 o 
   5  16   5       14.81        7.73     11.62 o 
  -5  17   5       10.37       14.33      9.23 o 
  -4  17   5       11.90       10.90      8.68 o 
  -3  17   5       35.33       33.79      8.45 o 
  -2  17   5       40.31       45.66      7.64 o 
  -1  17   5        8.56       11.99      6.31 o 
   0  17   5      287.86      252.60     15.92 o 
   1  17   5        3.85       19.72      6.96 o 
   2  17   5       61.09       75.24      9.05 o 
   3  17   5       25.31       30.98     19.05 o 
   4  17   5       17.83       37.32     12.39 o 
   5  17   5        6.01       11.08     11.06 o 
  -5  18   5        1.80        5.88      8.57 o 
  -4  18   5        1.48       -1.67      8.21 o 
  -3  18   5        8.44        3.31      7.79 o 
  -2  18   5       33.44       38.24      7.27 o 
  -1  18   5       47.80       40.83      7.72 o 
   0  18   5        1.65       33.89      7.27 o 
   1  18   5       75.86       69.14      8.40 o 
   2  18   5       48.74       57.13      8.46 o 
   3  18   5       11.42       17.79     10.81 o 
   4  18   5        5.39       13.82      9.80 o 
   5  18   5        3.45        3.33     12.42 o 
  -5  19   5       40.57       43.34     13.98 o 
  -4  19   5        0.78       10.73      8.61 o 
  -3  19   5       14.16       14.40      8.13 o 
  -2  19   5       83.46       82.96      8.79 o 
  -1  19   5        0.15        9.06      6.99 o 
   0  19   5      232.22      210.35     10.70 o 
   1  19   5       23.99       34.92      7.07 o 
   2  19   5      150.19      181.69     17.01 o 
   3  19   5        0.82        2.83      9.65 o 
   4  19   5        8.71       18.62     11.79 o 
   5  19   5       84.83       85.84     15.14 o 
  -5  20   5        8.25       -1.80     24.16 o 
  -4  20   5       20.22       25.80     12.41 o 
  -3  20   5       85.77       81.87     10.76 o 
  -2  20   5       23.79       27.16      7.27 o 
  -1  20   5        1.91       -1.55      6.47 o 
   0  20   5       20.08       26.32      6.72 o 
   1  20   5        0.12        7.65      6.25 o 
   2  20   5        0.00       10.50      9.72 o 
   3  20   5       36.47       37.83     11.83 o 
   4  20   5        9.75        7.45     10.75 o 
   5  20   5       28.48       19.19     12.08 o 
  -5  21   5        4.17       14.69     11.81 o 
  -4  21   5        0.78       -3.47      8.35 o 
  -3  21   5       19.61       26.68      8.89 o 
  -2  21   5       10.16       15.97      7.38 o 
  -1  21   5        5.83       11.54      7.28 o 
   0  21   5        4.67        9.82      7.11 o 
   1  21   5        1.66        8.58      6.05 o 
   2  21   5       16.76       38.00     11.01 o 
   3  21   5       19.22       44.10     11.73 o 
   4  21   5       12.31       13.32     10.62 o 
   5  21   5        1.39        1.93     10.63 o 
  -5  22   5        4.09       19.37     13.78 o 
  -4  22   5       47.75       40.77     13.44 o 
  -3  22   5       12.18       42.86      8.56 o 
  -2  22   5        0.05       -3.15      6.65 o 
  -1  22   5       16.95       15.61      7.39 o 
   0  22   5       16.79       51.13      8.41 o 
   1  22   5       52.74       52.67     10.47 o 
   2  22   5       17.19       23.93      9.22 o 
   3  22   5       39.10       44.25     12.09 o 
   4  22   5       29.09       17.99     11.19 o 
   5  22   5        0.01        4.57     10.96 o 
  -4  23   5        2.10        0.03     11.35 o 
  -3  23   5      268.37      266.61     20.88 o 
  -2  23   5       31.54       39.90      8.01 o 
  -1  23   5      162.07      164.64     10.99 o 
   0  23   5      297.00      263.13     30.81 o 
   1  23   5      194.66      189.79     32.88 o 
   2  23   5        5.52       12.05     10.06 o 
   3  23   5      198.35      140.94     15.71 o 
   4  23   5        3.17        3.61     11.85 o 
  -4  24   5       19.11       35.32     14.18 o 
  -3  24   5       10.95       66.49     11.05 o 
  -2  24   5        0.10       16.15      7.15 o 
  -1  24   5        3.03       34.54      8.01 o 
   0  24   5        2.99       21.26      8.87 o 
   1  24   5        0.07       29.88     11.38 o 
   2  24   5        2.16       15.80      9.59 o 
   3  24   5       11.47       18.71     11.30 o 
   4  24   5       19.91        6.07     10.10 o 
  -4  25   5        0.12       -3.73     10.74 o 
  -3  25   5       54.43       59.34     11.13 o 
  -2  25   5       80.98      102.41      9.66 o 
  -1  25   5       95.73      112.47      9.77 o 
   0  25   5      197.07      193.45     14.16 o 
   1  25   5       82.47       84.50     12.93 o 
   2  25   5       85.31      101.08     13.78 o 
   3  25   5       63.97       88.87     14.64 o 
   4  25   5        0.05        3.79     11.09 o 
  -4  26   5        8.63       11.15     10.98 o 
  -3  26   5       57.16      107.42     23.97 o 
  -2  26   5        1.66       17.18      7.46 o 
  -1  26   5       47.94       77.89      9.31 o 
   0  26   5        2.45       45.97     15.94 o 
   1  26   5       16.79       68.38     13.47 o 
   2  26   5        5.57       28.08     16.99 o 
   3  26   5      103.12       94.70     15.29 o 
   4  26   5        1.32       13.66     13.36 o 
  -4  27   5        0.00        1.32     11.40 o 
  -3  27   5       29.80       32.99     10.01 o 
  -2  27   5      116.64      112.35     11.68 o 
  -1  27   5      612.50      541.64     21.51 o 
   0  27   5      215.94      187.38     14.21 o 
   1  27   5      557.83      477.07     28.02 o 
   2  27   5      113.66      113.14     14.85 o 
   3  27   5        1.49        6.99      9.77 o 
   4  27   5        3.03       14.68     12.18 o 
  -4  28   5        0.67       11.78      9.72 o 
  -3  28   5       46.06       58.97     15.05 o 
  -2  28   5        0.50       16.80      9.37 o 
  -1  28   5       14.50       63.59     10.96 o 
   0  28   5       21.16       25.60     10.17 o 
   1  28   5      101.11      173.10     13.44 o 
   2  28   5       45.08       39.02     11.70 o 
   3  28   5       64.67       52.61     12.51 o 
   4  28   5        0.02        7.86     13.23 o 
  -4  29   5       11.67       21.76     10.69 o 
  -3  29   5       63.81       61.62     11.51 o 
  -2  29   5       18.22       40.21     12.48 o 
  -1  29   5      670.35      521.72     21.36 o 
   0  29   5       40.45       36.25     10.23 o 
   1  29   5      620.41      531.51     33.41 o 
   2  29   5        9.75       27.29     11.24 o 
   3  29   5      126.28      123.31     15.99 o 
   4  29   5       21.89       31.32     13.89 o 
  -4  30   5        1.04       12.48     11.00 o 
  -3  30   5        0.20        9.68      9.74 o 
  -2  30   5        7.91       14.34     15.34 o 
  -1  30   5       11.55       47.02     15.64 o 
   0  30   5        0.84       17.51      8.77 o 
   1  30   5       41.45       83.75     10.95 o 
   2  30   5       37.78       37.68     12.22 o 
   3  30   5        9.58       -4.98     12.58 o 
   4  30   5        0.04       -2.31     10.57 o 
  -3  31   5        0.72       -7.09      8.83 o 
  -2  31   5       20.56       27.97     15.54 o 
  -1  31   5      116.66       81.60     17.44 o 
   0  31   5      154.32       95.55     11.24 o 
   1  31   5       78.16       95.66     13.12 o 
   2  31   5        0.78        9.11     11.14 o 
   3  31   5        1.53        9.86     13.03 o 
  -3  32   5       20.72       42.08     14.39 o 
  -2  32   5        2.49       30.58     18.24 o 
  -1  32   5        0.00        9.72     14.03 o 
   0  32   5        0.36       13.36     18.60 o 
   1  32   5        0.07       11.97      8.53 o 
   2  32   5       14.70        7.32     10.79 o 
   3  32   5       17.20       11.64     11.54 o 
  -3  33   5        2.46       10.79     12.40 o 
  -2  33   5       15.13        3.41     17.34 o 
  -1  33   5       55.54       39.80     16.34 o 
   0  33   5        3.72       -5.33     14.89 o 
   1  33   5       62.19       53.33      9.88 o 
   2  33   5        2.22       10.47     11.00 o 
   3  33   5        3.95       -4.26     11.06 o 
  -3  34   5        0.06       -2.86     11.97 o 
  -2  34   5       21.50       30.68     18.65 o 
   0  34   5        0.24        1.93     11.54 o 
   1  34   5       63.75       41.12     10.63 o 
   2  34   5       17.16       24.46     11.53 o 
   3  34   5        0.47       -8.99     12.68 o 
  -3  35   5        5.76       31.20     26.41 o 
  -2  35   5       54.87       58.54     20.85 o 
  -1  35   5        2.53       23.16     16.14 o 
   0  35   5       90.99       98.12     17.14 o 
   1  35   5        1.77        0.17     12.09 o 
   2  35   5       47.61       55.18     13.05 o 
   3  35   5       14.93       10.64     17.94 o 
  -2  36   5       58.98       36.89     19.35 o 
  -1  36   5        3.52       -5.11     16.74 o 
   0  36   5        0.81       -3.47     12.83 o 
   1  36   5        0.46       -2.22     12.58 o 
   2  36   5       69.05       56.40     13.13 o 
  -2  37   5        8.17       20.95     17.34 o 
  -1  37   5        5.27       -3.11     17.54 o 
   0  37   5       28.38       27.53     17.89 o 
   1  37   5        0.12        3.20     12.72 o 
   2  37   5       34.09       43.11     21.45 o 
  -1  38   5        3.23      -26.16     17.44 o 
   0  38   5        1.33       -8.73     13.24 o 
   1  38   5       15.49       -6.09     12.20 o 
   2  38   5        6.80       21.65     21.15 o 
  -1  39   5        0.91      -25.86     17.24 o 
   0  39   5        1.25       -6.14     14.05 o 
   1  39   5        0.66       -6.56     12.78 o 
  -1  40   5       39.81        6.12     19.65 o 
   0  40   5        0.02      -13.09     12.75 o 
   1  40   5       42.12       27.92     13.23 o 
  -4   0   6        6.89       -4.61     13.13 o 
  -2   0   6       10.91       25.86     12.83 o 
   0   0   6       40.05       27.47     13.03 o 
   2   0   6      108.65      130.52     19.15 o 
   4   0   6        0.20        1.10     13.03 o 
  -5   1   6        0.42       -4.42      9.44 o 
  -4   1   6        4.64        5.96      9.15 o 
  -3   1   6       62.34       61.98     11.27 o 
  -2   1   6       60.60       67.45     11.84 o 
  -1   1   6      188.65      151.07     14.27 o 
   0   1   6        1.37        9.45      9.98 o 
   1   1   6       20.63       33.41     32.98 o 
   2   1   6        6.17       27.10     10.29 o 
   3   1   6        0.12        6.61      8.56 o 
   4   1   6       20.09       29.49     12.68 o 
   5   1   6        2.45        0.98      8.51 o 
  -5   2   6        1.06       -2.20      9.11 o 
  -4   2   6        2.19       13.20      9.45 o 
  -3   2   6        8.18        5.97      8.93 o 
  -2   2   6       42.13       52.17     11.41 o 
  -1   2   6       26.06       29.38     11.08 o 
   0   2   6       17.24       18.87      9.81 o 
   1   2   6      209.23      195.37     13.84 o 
   2   2   6       26.61       25.37     11.18 o 
   3   2   6       70.15       71.97     11.93 o 
   4   2   6        3.06       17.22      9.77 o 
   5   2   6        2.03       -0.10      8.48 o 
  -5   3   6        0.25        4.23     10.15 o 
  -4   3   6        1.20        5.49      9.20 o 
  -3   3   6        0.01       -3.99      9.39 o 
  -2   3   6       13.49       28.42      9.14 o 
  -1   3   6        2.69        2.53      7.85 o 
   0   3   6       44.28       21.13      9.14 o 
   1   3   6       40.16       47.98     10.50 o 
   2   3   6      155.43      171.51     15.33 o 
   3   3   6        6.37       17.50      9.19 o 
   4   3   6       10.09       21.31     10.22 o 
   5   3   6        0.33        2.90      9.18 o 
  -5   4   6        2.17      -11.96     16.29 o 
  -4   4   6       10.03       -0.84      9.40 o 
  -3   4   6        3.09        7.99      8.56 o 
  -2   4   6      331.60      269.22     17.11 o 
  -1   4   6       11.24        9.07      9.01 o 
   0   4   6        7.54        9.78      9.94 o 
   1   4   6       66.38       52.11      9.63 o 
   2   4   6      124.99      154.36     14.23 o 
   3   4   6       55.73       49.55     10.81 o 
   4   4   6       18.18       19.68      9.21 o 
   5   4   6        1.77       -6.86      8.27 o 
  -5   5   6        1.27      -11.54      8.71 o 
  -4   5   6        9.58        5.44      8.75 o 
  -3   5   6       45.24       41.07     10.69 o 
  -1   5   6        7.41       24.01      9.42 o 
   0   5   6        0.59       -5.31     11.93 o 
   1   5   6       84.26       67.77     10.88 o 
   2   5   6      273.06      251.47     17.15 o 
   3   5   6        1.84       17.12      8.71 o 
   4   5   6       79.34       64.12     11.69 o 
   5   5   6        1.72        1.03      9.38 o 
  -5   6   6        5.36       -2.12      9.34 o 
  -4   6   6       82.16       71.50     12.40 o 
  -3   6   6       15.95       30.05      8.75 o 
  -2   6   6      617.92      557.65     23.28 o 
  -1   6   6      118.33      169.23     37.79 o 
   0   6   6       38.48      118.58     41.05 o 
   1   6   6       60.39       62.48     11.23 o 
   2   6   6      157.44      218.29     16.65 o 
   3   6   6        0.51       -2.55      8.06 o 
   4   6   6       26.85       17.74     14.34 o 
   5   6   6        1.91        0.74      9.38 o 
  -5   7   6        2.41        1.77      9.92 o 
  -4   7   6       14.58       16.19      9.79 o 
  -3   7   6        8.59       18.03      8.80 o 
  -2   7   6      187.53      245.51     35.99 o 
  -1   7   6      199.79      199.04     15.49 o 
   0   7   6      807.71      817.02     53.43 o 
   1   7   6       45.18       44.27      9.20 o 
   2   7   6      549.81      473.89     21.92 o 
   3   7   6       11.39       13.59      8.62 o 
   4   7   6       52.47       40.61      9.63 o 
   5   7   6        6.09       -5.37      8.56 o 
  -5   8   6        0.33       -2.34      9.60 o 
  -4   8   6        2.90        4.02      9.03 o 
  -3   8   6        1.61        9.63      8.18 o 
  -1   8   6      131.10      146.55     14.64 o 
   1   8   6       20.51       89.61     39.40 o 
   2   8   6      135.61      193.12     15.70 o 
   3   8   6        0.28       -3.68      7.83 o 
   4   8   6       24.74       16.86      7.79 o 
   5   8   6        3.55        1.72      9.77 o 
  -5   9   6        8.17       -2.86      8.59 o 
  -4   9   6        0.09        7.71      8.61 o 
  -3   9   6       10.55        8.48      8.57 o 
  -2   9   6      390.11      361.35     19.23 o 
  -1   9   6      113.79      122.24     12.97 o 
   0   9   6      926.48      960.85     29.48 o 
   1   9   6      261.90      215.04     15.54 o 
   2   9   6       22.26       75.29     11.80 o 
   3   9   6       24.05        6.00      8.74 o 
   4   9   6       28.72       23.15      7.72 o 
   5   9   6        1.33        6.92     15.34 o 
  -5  10   6        0.43       -3.69     11.91 o 
  -4  10   6      117.78       99.16     14.53 o 
  -3  10   6       38.31       29.50      9.08 o 
  -2  10   6      210.17      224.64     16.53 o 
  -1  10   6       26.71       46.49     10.34 o 
   0  10   6       76.68      152.10     37.39 o 
   1  10   6       19.90       34.21     26.21 o 
   2  10   6      443.27      356.01     18.83 o 
   3  10   6        3.88       -0.88      8.05 o 
   4  10   6        7.30       12.86      8.27 o 
   5  10   6       14.17        9.52     14.13 o 
  -5  11   6       45.09       45.31     18.45 o 
  -4  11   6      100.16      114.93     25.74 o 
  -3  11   6        0.62       -0.17      7.53 o 
  -2  11   6       18.45       45.86     11.18 o 
  -1  11   6        3.64       10.40      9.34 o 
   0  11   6        6.02       14.46     15.19 o 
   1  11   6       13.87       13.14      8.52 o 
   2  11   6      100.17      125.42     15.14 o 
   3  11   6        0.06       16.08     21.72 o 
   4  11   6      208.62      148.20     13.48 o 
   5  11   6       13.66       14.00     12.78 o 
  -5  12   6        0.06       11.94      9.12 o 
  -4  12   6      136.64      137.07     13.02 o 
  -3  12   6       11.98        9.50      8.41 o 
  -2  12   6       92.88       80.53     11.97 o 
  -1  12   6       21.59       22.91      9.45 o 
   0  12   6        5.44        4.97      8.04 o 
   1  12   6       26.63       10.48      8.97 o 
   2  12   6       13.26       27.52      9.19 o 
   3  12   6        2.36        2.20      7.26 o 
   4  12   6        8.13       62.31     13.55 o 
   5  12   6        8.67        6.72     12.16 o 
  -5  13   6        4.74       10.76     11.63 o 
  -4  13   6      138.13      148.81     18.51 o 
  -3  13   6        0.07        2.42      8.30 o 
  -2  13   6       14.97       18.57      9.82 o 
  -1  13   6        0.99       -0.94      8.36 o 
   0  13   6        2.32        0.00      7.59 o 
   1  13   6        5.39        4.29      7.51 o 
   2  13   6       27.52       23.07      9.22 o 
   3  13   6        5.14       10.64      7.40 o 
   4  13   6      332.34      434.27     39.30 o 
   5  13   6        2.75        9.21     12.31 o 
  -4  14   6      107.74       98.02     11.83 o 
  -3  14   6        4.28       22.49      9.86 o 
  -2  14   6       81.77       83.57     12.49 o 
  -1  14   6       11.25       26.90      9.89 o 
   0  14   6        1.13        9.84      7.79 o 
   1  14   6       45.05       53.21      9.85 o 
   2  14   6       25.39       25.39      9.67 o 
   3  14   6       51.49       43.90      8.65 o 
   4  14   6        2.85       28.59     11.31 o 
  -4  15   6        0.18       11.31      8.95 o 
  -3  15   6        7.71        0.14      8.17 o 
  -2  15   6       22.69       25.46     10.18 o 
  -1  15   6       27.86       18.98      9.35 o 
   0  15   6       22.07       23.79     14.79 o 
   1  15   6       13.25       12.24      7.94 o 
   2  15   6       28.11       36.03      9.63 o 
   3  15   6        1.49        5.96     11.41 o 
   4  15   6       29.01       16.13     11.52 o 
  -4  16   6        9.89        2.26      9.01 o 
  -3  16   6        0.10       -1.14      8.47 o 
  -2  16   6        9.20        8.12      8.75 o 
  -1  16   6       17.05       10.22      8.97 o 
   0  16   6       17.39       27.62      8.26 o 
   1  16   6        1.41       -1.39      7.13 o 
   2  16   6       47.55       42.66     10.23 o 
   3  16   6        3.11        5.02      9.64 o 
   4  16   6       12.45       14.30     12.19 o 
  -4  17   6        0.74        6.35      9.15 o 
  -3  17   6        8.50        9.85      8.79 o 
  -2  17   6        0.90        3.22      8.76 o 
  -1  17   6        4.74        5.94      8.12 o 
   0  17   6       28.78       24.50      8.67 o 
   1  17   6       25.51       19.40      8.70 o 
   2  17   6        0.11        1.09      8.17 o 
   3  17   6        2.83       13.38     10.38 o 
   4  17   6        0.61        8.11      9.37 o 
  -4  18   6        0.50        6.40      8.99 o 
  -3  18   6       22.55       12.71      8.82 o 
  -2  18   6        0.22        2.07     11.63 o 
  -1  18   6        0.85       10.10      8.52 o 
   0  18   6        1.82       -1.61      9.92 o 
   1  18   6        0.63        6.84      7.92 o 
   2  18   6       30.14       26.09     11.44 o 
   3  18   6       17.76       19.90     11.59 o 
   4  18   6        1.44        1.75     11.37 o 
  -4  19   6        9.25        3.29      8.35 o 
  -3  19   6        4.95        5.80      8.32 o 
  -2  19   6       17.10       14.05      9.59 o 
  -1  19   6        0.20        9.02      9.10 o 
   0  19   6        0.55        4.61      7.68 o 
   1  19   6       26.93       28.10      8.94 o 
   2  19   6       11.31       16.93     11.20 o 
   3  19   6       57.83       60.17     12.76 o 
   4  19   6        4.37        5.32      9.99 o 
  -4  20   6       16.51        8.42      9.10 o 
  -3  20   6       16.92       17.06      8.71 o 
  -2  20   6       50.59       45.99     17.29 o 
  -1  20   6       10.56       10.69      9.25 o 
   0  20   6        2.20        6.92      7.51 o 
   1  20   6        6.98       29.10      9.63 o 
   2  20   6       30.39       32.96     17.79 o 
   3  20   6        0.15        0.13     18.04 o 
   4  20   6        0.00        6.41     11.86 o 
  -4  21   6        3.12        9.81      8.89 o 
  -3  21   6        7.09       21.13      8.95 o 
  -2  21   6        3.04       84.96     52.63 o 
  -1  21   6       27.53       40.69     10.19 o 
   0  21   6       37.67       42.30      9.63 o 
   1  21   6       36.19       39.30     15.74 o 
   2  21   6      136.97      139.68     23.91 o 
   3  21   6       33.90       33.66     11.30 o 
   4  21   6       21.12        1.64      9.37 o 
  -4  22   6       16.48       12.90     11.91 o 
  -3  22   6       48.93       61.60     10.39 o 
  -2  22   6      221.03      200.26     13.44 o 
  -1  22   6       68.68       80.04     11.43 o 
   0  22   6        2.37       14.34      8.54 o 
   1  22   6        0.11       -2.00     12.93 o 
   2  22   6      140.68      142.25     18.65 o 
   3  22   6        0.29       14.06     11.75 o 
   4  22   6        0.18        0.01     11.06 o 
  -4  23   6       25.21       21.29     12.26 o 
  -3  23   6        0.07        8.71      8.36 o 
  -2  23   6       51.35       78.07     10.33 o 
  -1  23   6        3.44       13.95      8.92 o 
   0  23   6       52.31       44.81     14.74 o 
   1  23   6       33.70       48.12     15.44 o 
   2  23   6        4.26       28.56     11.88 o 
   3  23   6       23.29       13.08     11.26 o 
   4  23   6       37.08       37.15     12.76 o 
  -4  24   6        1.02       13.95     12.13 o 
  -3  24   6       23.74       25.01      9.70 o 
  -2  24   6       27.75       53.06      9.71 o 
  -1  24   6        0.30       56.12     45.01 o 
   0  24   6       24.76       22.76     14.03 o 
   1  24   6       28.43       46.31     15.44 o 
   2  24   6       98.33      104.28     14.35 o 
   3  24   6        0.01        6.78      9.68 o 
   4  24   6       15.53       11.94     10.73 o 
  -3  25   6        2.70       12.04     11.62 o 
  -2  25   6      130.72      116.65     11.50 o 
  -1  25   6       12.71       19.83      9.05 o 
   0  25   6       74.93       42.50     15.74 o 
   1  25   6       31.06       37.39     15.24 o 
   2  25   6       27.01       37.05     18.60 o 
   3  25   6       30.14       24.58     21.55 o 
  -3  26   6        0.39       14.17     13.51 o 
  -2  26   6       16.06       27.57      9.10 o 
  -1  26   6       18.65        6.22     12.03 o 
   0  26   6        1.56       18.35     13.93 o 
   1  26   6       10.53        1.30     13.23 o 
   2  26   6       12.25       22.03     12.07 o 
   3  26   6        6.96       11.17     18.90 o 
  -3  27   6       17.79       20.60     13.32 o 
  -2  27   6       41.93       55.15     10.06 o 
  -1  27   6        1.64        8.12     13.03 o 
   0  27   6       25.13       28.57     14.44 o 
   1  27   6        3.11       10.53     14.44 o 
   2  27   6      117.77       86.23     14.10 o 
   3  27   6       35.60       23.15     11.42 o 
  -3  28   6       24.51       25.23     12.70 o 
  -2  28   6      278.64      243.60     24.76 o 
  -1  28   6       19.07       27.67     13.83 o 
   0  28   6       18.08       22.15     13.33 o 
   1  28   6       17.61       19.40     11.77 o 
   2  28   6       69.70       90.97     22.86 o 
   3  28   6        6.27        8.02     11.07 o 
  -3  29   6       26.37       34.07     14.23 o 
  -1  29   6        7.23       16.84     12.83 o 
   0  29   6        5.66       12.33     13.73 o 
   1  29   6        6.80       11.58     11.45 o 
   2  29   6      445.31      394.25    110.87 o 
   3  29   6        8.56       23.45     12.54 o 
  -3  30   6        6.11        9.32     19.65 o 
  -2  30   6      537.64      421.74     32.38 o 
   0  30   6        1.59       16.44     14.13 o 
   1  30   6        2.98       26.70     12.78 o 
   2  30   6      175.26      180.31     29.47 o 
   3  30   6       14.64        5.01     11.98 o 
  -2  31   6        9.08       92.43     21.45 o 
   0  31   6       82.88       57.64     16.14 o 
   1  31   6        0.22        1.38     11.02 o 
   2  31   6       87.90       64.83     13.57 o 
  -2  32   6       16.10        2.51     16.84 o 
   0  32   6       26.76       19.75     12.23 o 
   1  32   6        9.30       -1.35      9.70 o 
   2  32   6       41.86       48.85     13.12 o 
  -2  33   6        0.00       -9.02     16.04 o 
   1  33   6       10.69       13.78     10.01 o 
   2  33   6        0.02        3.62     11.07 o 
  -2  34   6        1.24      -18.85     15.44 o 
   1  34   6        0.00       10.13     11.03 o 
   2  34   6        9.19        6.20     11.50 o 
   1  35   6        6.82       24.76     22.46 o 
   1  36   6        8.32       16.34     21.65 o 
  -3   0   7       18.70       23.16     13.93 o 
  -1   0   7        1.11       12.23     13.23 o 
   1   0   7       38.21       15.74     13.63 o 
   3   0   7       33.52       34.38     15.44 o 
  -4   1   7        2.04       -5.02      9.12 o 
  -3   1   7        1.73        8.00     10.10 o 
  -2   1   7       12.87       24.18     15.39 o 
  -1   1   7        7.56       19.53     10.17 o 
   0   1   7        8.45       -0.70      9.57 o 
   1   1   7        2.11       12.20      8.51 o 
   2   1   7       18.50       24.33     10.48 o 
   3   1   7        0.29       15.82      9.67 o 
   4   1   7        5.48       -6.30      8.31 o 
  -4   2   7        0.31       12.56     10.42 o 
  -3   2   7       35.27       24.32     12.18 o 
  -2   2   7       79.44       75.14     12.22 o 
  -1   2   7       25.59       46.75     18.60 o 
   0   2   7       25.79       21.54      9.57 o 
   1   2   7       18.31       17.19      9.28 o 
   2   2   7       67.50       85.78     17.39 o 
   3   2   7        9.73       16.89     10.63 o 
   4   2   7       18.29       13.82      8.96 o 
  -4   3   7        0.69        5.36      9.68 o 
  -3   3   7       56.78       39.58     11.48 o 
  -2   3   7       34.43       68.11     12.19 o 
  -1   3   7       93.19      100.35     21.65 o 
   0   3   7       12.68       22.53     12.13 o 
   1   3   7       78.14       84.38     23.76 o 
   2   3   7      204.25      188.72     15.74 o 
   3   3   7       89.02      107.71     13.43 o 
   4   3   7       21.59        9.94      9.16 o 
  -4   4   7       59.27       37.73     16.44 o 
  -3   4   7       17.17       30.91     10.91 o 
  -2   4   7      157.08      114.19     13.89 o 
  -1   4   7       93.97      106.51     13.39 o 
   0   4   7        4.87       13.53     10.02 o 
   1   4   7      189.39      169.82     18.40 o 
   2   4   7        1.17       41.73     10.85 o 
   3   4   7      154.18      114.85     14.49 o 
   4   4   7       12.05       16.37      9.22 o 
  -4   5   7        3.56       17.26     10.43 o 
  -3   5   7      110.06       95.27     13.38 o 
  -2   5   7       12.56       24.77     15.39 o 
  -1   5   7      191.27      190.58     16.27 o 
   0   5   7       28.86       37.74     15.79 o 
   1   5   7       87.71       94.03     12.26 o 
   2   5   7       43.76       48.85     11.54 o 
   3   5   7       22.39       44.74     11.66 o 
   4   5   7       16.68       18.36      9.60 o 
  -4   6   7        0.58        6.11     10.19 o 
  -3   6   7       64.96       76.25     12.37 o 
  -2   6   7        1.48        4.01      8.74 o 
  -1   6   7       29.49       46.97     11.38 o 
   0   6   7       61.64       57.33     11.97 o 
   1   6   7       41.86       62.22     11.19 o 
   2   6   7        3.52        3.41      9.25 o 
   3   6   7       73.30       62.87     11.86 o 
   4   6   7        7.87        4.23      8.10 o 
  -4   7   7       39.44       45.14     11.91 o 
  -3   7   7       27.21       47.70     12.28 o 
  -2   7   7        1.73       -5.34      9.28 o 
  -1   7   7        0.33       20.31     13.83 o 
   0   7   7       14.49       28.08     13.58 o 
   1   7   7       16.88       14.72     11.43 o 
   2   7   7        0.01        3.03      9.35 o 
   3   7   7       67.95       47.37     11.41 o 
   4   7   7        7.95        9.19      9.51 o 
  -4   8   7        9.81        5.78      9.74 o 
  -3   8   7       52.25       44.33     12.05 o 
  -2   8   7       19.12       26.44     10.34 o 
  -1   8   7       17.75       18.79     11.78 o 
   0   8   7        0.07        7.32      8.45 o 
   1   8   7       12.38       17.85      9.22 o 
   2   8   7        0.09        4.89      8.05 o 
   3   8   7       12.04       18.42     10.29 o 
   4   8   7       34.64       15.35     10.08 o 
  -4   9   7        7.84        6.30     10.49 o 
  -3   9   7        4.28       22.93     10.36 o 
  -2   9   7        0.84        9.54      9.40 o 
  -1   9   7       16.63       24.25     10.02 o 
   0   9   7        1.29       -0.62      9.32 o 
   1   9   7       30.50       36.42      9.60 o 
   2   9   7       36.60       38.94     10.65 o 
   3   9   7       48.71       40.76     14.08 o 
   4   9   7        0.79       -2.12      8.51 o 
  -4  10   7        0.92        1.80     10.09 o 
  -3  10   7       51.47       49.70     12.16 o 
  -2  10   7       11.56       13.52      9.51 o 
  -1  10   7       45.76       40.14     11.47 o 
   0  10   7       13.00       27.42     10.73 o 
   1  10   7       25.50       20.28      9.37 o 
   2  10   7       25.59       36.35      9.39 o 
   3  10   7       53.85       61.29     12.23 o 
   4  10   7        4.41        4.39      9.12 o 
  -4  11   7        2.68        2.82     16.84 o 
  -3  11   7      223.61      190.58     17.26 o 
  -2  11   7       24.15       26.44     10.17 o 
  -1  11   7       13.25       15.27      9.76 o 
   0  11   7       21.26       13.53      8.21 o 
   1  11   7       30.69       21.15      9.21 o 
   2  11   7        8.37       12.92      8.94 o 
   3  11   7       83.29       97.32     13.38 o 
   4  11   7       19.73       19.45     15.34 o 
  -4  12   7       52.72       22.63     19.55 o 
  -3  12   7       24.99       73.47     13.83 o 
  -2  12   7       37.41       54.06     11.21 o 
  -1  12   7        2.16        4.68      8.89 o 
   0  12   7       21.26       15.53      8.57 o 
   1  12   7        1.53       12.95      8.26 o 
   2  12   7        1.54        3.42      8.26 o 
   3  12   7      302.03      198.17     16.93 o 
   4  12   7        0.69        7.82     13.53 o 
  -4  13   7        2.99       68.96     57.34 o 
  -3  13   7      193.63      120.87     15.20 o 
  -2  13   7        0.12       15.48     10.67 o 
  -1  13   7        2.19       13.68      9.78 o 
   0  13   7        0.01        7.84     10.53 o 
   1  13   7       44.00       45.54      9.89 o 
   2  13   7       30.55       21.68      9.03 o 
   3  13   7        0.02       40.66     10.73 o 
   4  13   7       65.60       42.30     16.24 o 
  -4  14   7       31.47       19.02     11.48 o 
  -3  14   7        4.40       34.98     11.91 o 
  -2  14   7       12.34        5.85     13.43 o 
  -1  14   7       23.91       12.36      9.49 o 
   0  14   7       15.70       11.81      9.10 o 
   1  14   7        3.78        7.72      8.27 o 
   2  14   7        0.57       14.52      9.08 o 
   3  14   7       87.64       51.13     16.64 o 
   4  14   7        0.54        4.91     14.34 o 
  -3  15   7       33.04       20.75     11.23 o 
  -2  15   7        1.77       10.42     10.07 o 
  -1  15   7        5.25        9.35      9.36 o 
   0  15   7        2.18        6.27      9.04 o 
   1  15   7        4.03       13.01      7.88 o 
   2  15   7       10.25       21.94      9.43 o 
   3  15   7        4.64        2.51     13.33 o 
  -3  16   7        0.08        6.33     18.04 o 
  -2  16   7        2.43       10.94      9.72 o 
  -1  16   7        0.65       10.58      9.29 o 
   0  16   7        0.75       -3.43      8.54 o 
   1  16   7        2.04       10.25      7.49 o 
   2  16   7        8.57        8.99      9.29 o 
   3  16   7        6.30        0.50     12.53 o 
  -3  17   7        2.32       -1.62      9.80 o 
  -2  17   7       15.95        7.64      9.12 o 
  -1  17   7        0.33       20.52      9.74 o 
   0  17   7        0.11        8.55      8.89 o 
   1  17   7        7.69        9.78      8.40 o 
   2  17   7        0.47       13.83     15.54 o 
   3  17   7        3.35       -9.02     11.23 o 
  -3  18   7        4.94       -0.80      9.74 o 
  -2  18   7        5.26       10.63      9.95 o 
  -1  18   7       27.27       47.54     22.96 o 
   0  18   7        0.54        5.16      8.66 o 
   1  18   7        0.32        8.86     13.73 o 
   2  18   7       14.78       15.54     14.34 o 
   3  18   7        6.81       -1.60     12.43 o 
  -3  19   7        7.19        9.33     10.46 o 
  -2  19   7        5.33       10.64     10.51 o 
  -1  19   7        2.45       11.13     13.03 o 
   0  19   7        1.60        3.13      8.80 o 
   1  19   7       32.05       28.81     10.93 o 
   2  19   7        6.26       -6.52     13.83 o 
   3  19   7        0.10        4.41     12.53 o 
  -3  20   7        7.44       18.79     11.14 o 
  -2  20   7        0.31        6.31     10.31 o 
  -1  20   7        1.78        3.92      8.90 o 
   0  20   7        9.10       18.09      9.55 o 
   1  20   7        2.14        7.32     13.03 o 
   2  20   7        0.04       11.53     15.24 o 
   3  20   7       16.59       16.24     14.84 o 
  -3  21   7       58.09       37.31     12.37 o 
  -2  21   7        2.29       19.42     10.65 o 
  -1  21   7        0.02        1.10      8.65 o 
   0  21   7        0.42        4.03      9.43 o 
   1  21   7        2.63       13.83     13.03 o 
   2  21   7       27.82       28.17     14.34 o 
   3  21   7        0.08        0.50     12.33 o 
  -3  22   7        0.74       17.07     11.37 o 
  -2  22   7       43.91       48.09     12.12 o 
  -1  22   7        1.07       11.81      9.32 o 
   0  22   7       10.38       10.02     13.23 o 
   1  22   7       17.76       29.67     15.94 o 
   2  22   7        0.20        2.71     12.53 o 
   3  22   7       57.25       74.06     15.74 o 
  -3  23   7       39.00      391.64    248.21 o 
  -2  23   7        7.72       26.15     11.08 o 
  -1  23   7       61.32       49.36     10.93 o 
   0  23   7        1.36        7.02     13.43 o 
   1  23   7       30.05       51.53     17.24 o 
   2  23   7        1.29        7.52     14.84 o 
  -2  24   7        0.41       10.36      9.81 o 
  -1  24   7       47.05       43.81     10.71 o 
   0  24   7       44.49       77.59     18.35 o 
   1  24   7       65.36       60.15     17.34 o 
   2  24   7       26.86       19.25     15.44 o 
  -2  25   7        6.53       21.45     10.92 o 
  -1  25   7        0.92       13.93     13.43 o 
   0  25   7       87.23       77.59     18.95 o 
   1  25   7        9.81       25.96     14.84 o 
   2  25   7        4.30        0.20     13.03 o 
  -2  26   7        0.95        4.42     10.31 o 
  -1  26   7        0.40       37.39     15.14 o 
   0  26   7       97.32      100.15     19.95 o 
   1  26   7       40.81       62.85     17.84 o 
   2  26   7        3.22        5.21     12.93 o 
  -2  27   7        6.18       14.34     13.93 o 
  -1  27   7      177.83      124.61     20.55 o 
   0  27   7       19.51       26.57     15.84 o 
   1  27   7       40.90       41.30     17.24 o 
   2  27   7        0.45        1.60     13.43 o 
  -1  28   7       57.76       64.76     17.64 o 
   0  28   7        1.64        7.52     14.64 o 
   1  28   7      135.56      110.57     22.15 o 
  -1  29   7       81.67       73.98     17.74 o 
   0  29   7        0.93       -0.80     12.93 o 
   1  29   7       46.92       70.67     19.95 o 
  -1  30   7       25.87       34.18     14.64 o 
   0  30   7        0.49       11.93     12.63 o 
   1  30   7       48.69       53.83     18.45 o 
  -2   0   8       11.92       32.68     16.64 o 
   0   0   8      102.34       91.73     19.55 o 
   2   0   8       31.66       26.67     16.34 o 
  -3   1   8        4.96        5.05     10.65 o 
  -2   1   8        6.13       10.87      9.77 o 
  -1   1   8       19.56       19.88     10.91 o 
   0   1   8       19.18       55.62     11.61 o 
   1   1   8        7.62       11.14      9.38 o 
   2   1   8        0.86        2.72      9.19 o 
   3   1   8        6.01       14.49      9.79 o 
  -3   2   8        1.73       -3.16     16.64 o 
  -2   2   8        4.50        9.84     10.45 o 
  -1   2   8       15.49       24.72     11.59 o 
   0   2   8       49.52       56.89     12.27 o 
   1   2   8       49.08       54.78     11.45 o 
   2   2   8        0.01        4.93      8.26 o 
   3   2   8        1.08        0.26      9.89 o 
  -3   3   8        0.02        3.75     10.47 o 
  -2   3   8        3.06        5.43     15.19 o 
  -1   3   8       50.75       70.41     12.83 o 
   0   3   8        3.07       17.56     12.43 o 
   1   3   8        2.40       22.20     11.08 o 
   2   3   8       22.45       14.84     10.47 o 
   3   3   8        0.02        2.62      9.85 o 
  -3   4   8        6.40        5.68      9.88 o 
  -2   4   8       43.85       48.22     12.63 o 
  -1   4   8       55.94       64.92     13.53 o 
   0   4   8        1.91        6.19      9.14 o 
   1   4   8       78.27       86.42     12.52 o 
   2   4   8        0.23       18.50     10.56 o 
   3   4   8       16.44       17.35     10.73 o 
  -3   5   8        9.51       13.73     10.70 o 
  -2   5   8       67.34       51.50     14.99 o 
  -1   5   8       31.19       46.12     11.73 o 
   0   5   8        2.84        5.76     11.48 o 
   1   5   8       39.88       44.43     11.16 o 
   2   5   8      131.42      103.47     14.24 o 
   3   5   8        2.85        5.52      9.03 o 
  -3   6   8        0.42        2.55     10.38 o 
  -2   6   8       70.50       65.63     15.59 o 
  -1   6   8       80.96       74.21     13.18 o 
   0   6   8        0.20        4.96      9.13 o 
   1   6   8      120.59       78.94     12.89 o 
   2   6   8        0.00       24.36     10.85 o 
   3   6   8        1.69       12.13     14.54 o 
  -3   7   8        0.76       -4.43      9.11 o 
  -2   7   8        1.09       29.08     17.49 o 
  -1   7   8       62.10       50.05     12.29 o 
   0   7   8       14.31       27.27      9.24 o 
   1   7   8       19.55       45.06     11.34 o 
   2   7   8       61.64       35.44     10.17 o 
   3   7   8        0.45       40.36     50.32 o 
  -3   8   8        2.68        0.60      9.95 o 
  -2   8   8       19.96       16.00     10.63 o 
  -1   8   8       34.98       50.89     11.76 o 
   0   8   8       80.87       58.86     11.95 o 
   1   8   8        0.49       23.58      9.51 o 
   2   8   8       46.58       63.33     12.22 o 
   3   8   8        2.52       -2.64      8.42 o 
  -3   9   8        0.68       10.83     15.04 o 
  -2   9   8       59.35       48.94     12.03 o 
  -1   9   8       25.45       33.47     10.98 o 
   0   9   8        8.80       21.95     10.38 o 
   1   9   8       74.57       54.37     12.23 o 
   2   9   8       20.35       24.58      9.46 o 
  -2  10   8        8.50       17.67     11.32 o 
  -1  10   8       59.10       52.27     12.08 o 
   0  10   8        6.34        7.68      9.04 o 
   1  10   8       12.59       17.52      9.05 o 
   2  10   8        4.82        5.64      8.30 o 
  -2  11   8        6.39       10.15     10.95 o 
  -1  11   8        2.17       14.58     10.83 o 
   0  11   8        0.03        6.02      8.34 o 
   1  11   8       16.65       20.50      9.82 o 
   2  11   8       25.68       24.36      9.18 o 
  -2  12   8        9.43        9.85      9.52 o 
  -1  12   8        6.70       10.15     10.12 o 
   0  12   8        0.26       -2.51      7.66 o 
   1  12   8        9.20       15.42      9.18 o 
   2  12   8        0.48       16.40      9.28 o 
  -2  13   8        4.13       14.93     10.07 o 
  -1  13   8       13.65       13.19      9.74 o 
   0  13   8        0.17        7.69      9.06 o 
   1  13   8        0.23       12.18      9.22 o 
   2  13   8        2.31        8.82      8.47 o 
  -2  14   8        0.88        6.57     10.92 o 
  -1  14   8        4.77        6.88      9.30 o 
   0  14   8        0.41        3.28      9.30 o 
   1  14   8       32.54       38.78     11.23 o 
   2  14   8        7.14       18.63     10.33 o 
  -2  15   8       37.20       23.92     11.80 o 
  -1  15   8       10.49       18.56     10.09 o 
   0  15   8        3.24       -0.32      8.92 o 
   1  15   8        5.99       14.38      9.22 o 
   2  15   8       19.17       34.28     15.54 o 
  -2  16   8        2.70       20.02     11.78 o 
  -1  16   8        1.82        5.40     11.13 o 
   0  16   8       27.87       28.51     10.35 o 
   1  16   8        0.41       -1.35      8.82 o 
   2  16   8       22.10       11.93     15.44 o 
  -2  17   8       10.79       25.39     11.59 o 
  -1  17   8        3.57        6.68      9.99 o 
   0  17   8        1.31       23.67     10.69 o 
   1  17   8        1.29       10.04      9.46 o 
   2  17   8        0.03       10.53     14.03 o 
  -1  18   8        0.21        9.17     10.09 o 
   0  18   8        5.85       22.72     10.60 o 
   1  18   8        0.16       -3.11     12.23 o 
  -1  19   8        2.32       15.74     10.49 o 
   0  19   8        1.42        5.80      9.68 o 
   1  19   8        1.78       -1.50     13.83 o 
  -1  20   8        0.29       15.92      9.96 o 
   0  20   8        7.91       20.48     10.08 o 
   1  20   8        2.07       -8.52     13.93 o 
  -1  21   8        1.23        6.14      9.80 o 
   0  21   8        1.12       18.75     13.33 o 
   1  21   8        0.81       17.74     15.74 o 
   0  22   8        0.38       11.13     13.13 o 
                                                 
